# Supplementary material for: Tuning the apparent hydrogen binding energy to achieve high-performance Ni-based hydrogen oxidation reaction catalyst
Source: Nat Commun. 2024 Feb 7;15:1137. doi: 10.1038/s41467-024-45370-4 (PMC10850486; doi:10.1038/s41467-024-45370-4)
Supplement: Supplementary file 3 — Source Data [file 41467_2024_45370_MOESM3_ESM.xlsx]

## Sheet: Figure 1b
		X-axis	Y-axis		X-axis	Y-axis
Figure 1b	NiCuCr/C	2θ(°)	Intensity (arb.units)	Ni #04-0850	2θ(°)	Intensity (arb.units)
		5	2516.67		44.507	100
		5.02	2583.33		51.846	42
		5.04	2708.33		76.37	21
		5.06	2658.33		92.944	20
		5.08	2775		98.446	7
		5.1	2533.33		121.93	4
		5.12	2675		144.669	14
		5.14	2783.33		155.653	15
		5.16	2758.33
		5.18	2933.33
		5.2	2708.33
		5.22	2800
		5.24	2683.33
		5.26	2733.33
		5.28	2575
		5.3	2633.33
		5.32	2716.67
		5.34	2700
		5.36	2591.67
		5.38	2900
		5.4	2641.67
		5.42	2733.33
		5.44	2658.33
		5.46	2833.33
		5.48	2983.33
		5.5	2675
		5.52	2950
		5.54	2850
		5.56	2783.33
		5.58	3041.67
		5.6	2858.33
		5.62	2900
		5.64	2875
		5.66	2775
		5.68	3041.67
		5.7	2758.33
		5.72	2816.67
		5.74	2966.67
		5.76	3091.67
		5.78	3075
		5.8	2908.33
		5.82	2908.33
		5.84	2858.33
		5.86	2908.33
		5.88	3033.33
		5.9	2866.67
		5.92	2975
		5.94	3100
		5.96	2783.33
		5.98	3158.33
		6	3000
		6.02	3175
		6.04	3008.33
		6.06	2975
		6.08	2925
		6.1	3158.33
		6.12	3033.33
		6.14	2958.33
		6.16	3000
		6.18	3266.67
		6.2	3100
		6.22	3358.33
		6.24	3458.33
		6.26	3391.67
		6.28	3200
		6.3	3241.67
		6.32	3275
		6.34	3266.67
		6.36	3208.33
		6.38	2991.67
		6.4	2925
		6.42	3500
		6.44	3400
		6.46	3283.33
		6.48	3375
		6.5	3200
		6.52	3275
		6.54	3175
		6.56	3166.67
		6.58	3283.33
		6.6	3666.67
		6.62	3158.33
		6.64	3108.33
		6.66	3483.33
		6.68	3266.67
		6.7	3316.67
		6.72	3475
		6.74	3516.67
		6.76	3591.67
		6.78	3516.67
		6.8	3200
		6.82	3308.33
		6.84	3350
		6.86	3233.33
		6.88	3300
		6.9	3300
		6.92	3433.33
		6.94	3458.33
		6.96	3400
		6.98	3516.67
		7	3358.33
		7.02	3408.33
		7.04	3175
		7.06	3416.67
		7.08	3191.67
		7.1	3200
		7.12	3333.33
		7.14	3225
		7.16	3466.67
		7.18	3425
		7.2	3491.67
		7.22	3208.33
		7.24	3308.33
		7.26	3441.67
		7.28	3483.33
		7.3	3391.67
		7.32	3333.33
		7.34	3566.67
		7.36	3583.33
		7.38	3500
		7.4	3191.67
		7.42	3225
		7.44	3400
		7.46	3708.33
		7.48	3600
		7.5	3850
		7.52	3516.67
		7.54	3541.67
		7.56	3541.67
		7.58	3025
		7.6	3433.33
		7.62	3716.67
		7.64	3416.67
		7.66	3441.67
		7.68	3358.33
		7.7	3508.33
		7.72	3633.33
		7.74	3375
		7.76	3958.33
		7.78	3850
		7.8	3791.67
		7.82	3341.67
		7.84	3483.33
		7.86	3650
		7.88	3550
		7.9	4300
		7.92	3450
		7.94	3225
		7.96	3416.67
		7.98	3458.33
		8	3766.67
		8.02	4025
		8.04	3483.33
		8.06	3500
		8.08	3616.67
		8.1	3666.67
		8.12	3866.67
		8.14	3550
		8.16	3416.67
		8.18	3616.67
		8.2	3491.67
		8.22	3416.67
		8.24	3541.67
		8.26	3783.33
		8.28	3725
		8.3	3600
		8.32	3900
		8.34	3650
		8.36	3300
		8.38	3750
		8.4	3641.67
		8.42	3858.33
		8.44	3516.67
		8.46	3783.33
		8.48	3591.67
		8.5	3833.33
		8.52	3766.67
		8.54	3533.33
		8.56	3425
		8.58	3583.33
		8.6	3516.67
		8.62	3791.67
		8.64	3675
		8.66	3691.67
		8.68	4050
		8.7	3641.67
		8.72	3850
		8.74	3891.67
		8.76	3591.67
		8.78	3575
		8.8	3550
		8.82	3983.33
		8.84	3791.67
		8.86	3741.67
		8.88	3941.67
		8.9	3916.67
		8.92	3816.67
		8.94	3958.33
		8.96	3900
		8.98	3950
		9	3725
		9.02	3816.67
		9.04	3800
		9.06	3775
		9.08	3975
		9.1	3875
		9.12	3500
		9.14	3966.67
		9.16	4000
		9.18	4008.33
		9.2	3866.67
		9.22	3750
		9.24	4091.67
		9.26	4150
		9.28	4000
		9.3	4025
		9.32	4291.67
		9.34	4041.67
		9.36	4025
		9.38	3841.67
		9.4	3825
		9.42	3933.33
		9.44	4241.67
		9.46	3916.67
		9.48	4000
		9.5	4083.33
		9.52	3966.67
		9.54	4208.33
		9.56	4358.33
		9.58	4125
		9.6	3800
		9.62	4425
		9.64	4041.67
		9.66	3958.33
		9.68	4158.33
		9.7	3750
		9.72	4416.67
		9.74	3875
		9.76	4208.33
		9.78	4050
		9.8	4475
		9.82	3991.67
		9.84	4116.67
		9.86	4216.67
		9.88	4166.67
		9.9	4525
		9.92	4041.67
		9.94	4333.33
		9.96	3950
		9.98	4166.67
		10	4425
		10.02	4141.67
		10.04	4041.67
		10.06	4166.67
		10.08	4041.67
		10.1	4433.33
		10.12	4341.67
		10.14	4058.33
		10.16	4658.33
		10.18	4125
		10.2	4333.33
		10.22	4375
		10.24	4375
		10.26	4183.33
		10.28	4125
		10.3	4200
		10.32	4316.67
		10.34	4308.33
		10.36	4008.33
		10.38	4708.33
		10.4	4416.67
		10.42	4291.67
		10.44	4233.33
		10.46	4033.33
		10.48	4300
		10.5	4500
		10.52	4383.33
		10.54	3991.67
		10.56	4633.33
		10.58	4450
		10.6	4458.33
		10.62	4250
		10.64	4833.33
		10.66	4741.67
		10.68	4866.67
		10.7	4700
		10.72	4608.33
		10.74	4416.67
		10.76	4566.67
		10.78	4875
		10.8	4441.67
		10.82	4608.33
		10.84	4533.33
		10.86	4641.67
		10.88	4516.67
		10.9	5200
		10.92	4400
		10.94	4575
		10.96	4675
		10.98	4591.67
		11	4883.33
		11.02	5091.67
		11.04	4425
		11.06	4450
		11.08	4250
		11.1	4825
		11.12	4908.33
		11.14	4600
		11.16	4691.67
		11.18	5000
		11.2	4383.33
		11.22	4600
		11.24	4891.67
		11.26	4533.33
		11.28	4800
		11.3	4900
		11.32	5275
		11.34	4991.67
		11.36	5025
		11.38	4900
		11.4	4933.33
		11.42	4766.67
		11.44	4766.67
		11.46	4941.67
		11.48	5283.33
		11.5	5075
		11.52	5033.33
		11.54	4908.33
		11.56	4775
		11.58	4808.33
		11.6	5025
		11.62	5325
		11.64	4933.33
		11.66	4700
		11.68	5091.67
		11.7	4883.33
		11.72	4691.67
		11.74	5233.33
		11.76	5041.67
		11.78	4950
		11.8	4816.67
		11.82	5150
		11.84	5183.33
		11.86	5500
		11.88	4975
		11.9	5333.33
		11.92	5350
		11.94	5000
		11.96	5066.67
		11.98	4925
		12	4983.33
		12.02	5283.33
		12.04	4983.33
		12.06	5358.33
		12.08	5333.33
		12.1	5383.33
		12.12	5091.67
		12.14	5241.67
		12.16	5550
		12.18	5075
		12.2	5266.67
		12.22	5333.33
		12.24	5425
		12.26	5008.33
		12.28	4683.33
		12.3	5208.33
		12.32	5483.33
		12.34	4983.33
		12.36	5208.33
		12.38	5500
		12.4	5575
		12.42	5116.67
		12.44	5300
		12.46	5683.33
		12.48	5533.33
		12.5	5566.67
		12.52	5258.33
		12.54	5191.67
		12.56	5208.33
		12.58	4958.33
		12.6	5275
		12.62	5416.67
		12.64	5616.67
		12.66	5575
		12.68	5583.33
		12.7	5475
		12.72	5583.33
		12.74	5600
		12.76	5341.67
		12.78	5166.67
		12.8	5325
		12.82	5591.67
		12.84	5691.67
		12.86	5425
		12.88	5408.33
		12.9	5783.33
		12.92	5566.67
		12.94	5575
		12.96	5841.67
		12.98	5341.67
		13	5566.67
		13.02	5441.67
		13.04	5141.67
		13.06	5266.67
		13.08	5225
		13.1	5383.33
		13.12	5475
		13.14	5591.67
		13.16	5358.33
		13.18	5483.33
		13.2	5191.67
		13.22	5225
		13.24	5683.33
		13.26	5633.33
		13.28	5458.33
		13.3	5450
		13.32	5441.67
		13.34	5483.33
		13.36	5708.33
		13.38	5833.33
		13.4	5483.33
		13.42	5950
		13.44	5400
		13.46	5408.33
		13.48	5866.67
		13.5	5291.67
		13.52	5583.33
		13.54	5950
		13.56	5775
		13.58	5400
		13.6	5650
		13.62	5450
		13.64	5900
		13.66	5391.67
		13.68	5383.33
		13.7	5516.67
		13.72	5708.33
		13.74	5616.67
		13.76	5608.33
		13.78	5758.33
		13.8	5866.67
		13.82	5783.33
		13.84	5675
		13.86	5433.33
		13.88	5783.33
		13.9	5791.67
		13.92	5708.33
		13.94	5508.33
		13.96	5858.33
		13.98	5558.33
		14	5800
		14.02	6091.67
		14.04	5541.67
		14.06	5883.33
		14.08	6258.33
		14.1	5750
		14.12	5891.67
		14.14	6008.33
		14.16	5758.33
		14.18	5900
		14.2	5675
		14.22	5408.33
		14.24	5525
		14.26	5783.33
		14.28	5825
		14.3	5708.33
		14.32	5833.33
		14.34	5458.33
		14.36	5350
		14.38	5750
		14.4	5808.33
		14.42	5775
		14.44	5650
		14.46	5458.33
		14.48	5433.33
		14.5	5850
		14.52	6158.33
		14.54	5850
		14.56	5791.67
		14.58	5933.33
		14.6	5741.67
		14.62	5941.67
		14.64	5925
		14.66	5633.33
		14.68	5416.67
		14.7	6000
		14.72	5833.33
		14.74	6116.67
		14.76	5825
		14.78	5808.33
		14.8	5825
		14.82	5850
		14.84	5941.67
		14.86	5766.67
		14.88	6008.33
		14.9	5416.67
		14.92	6325
		14.94	5866.67
		14.96	5416.67
		14.98	6083.33
		15	5583.33
		15.02	5875
		15.04	6050
		15.06	6008.33
		15.08	5875
		15.1	6050
		15.12	6241.67
		15.14	6258.33
		15.16	5816.67
		15.18	5708.33
		15.2	5841.67
		15.22	5775
		15.24	5750
		15.26	5891.67
		15.28	6350
		15.3	5958.33
		15.32	5508.33
		15.34	5758.33
		15.36	6058.33
		15.38	5800
		15.4	5858.33
		15.42	6400
		15.44	5883.33
		15.46	5558.33
		15.48	5908.33
		15.5	6200
		15.52	5625
		15.54	6208.33
		15.56	6050
		15.58	5758.33
		15.6	5866.67
		15.62	6008.33
		15.64	6083.33
		15.66	5766.67
		15.68	5858.33
		15.7	6108.33
		15.72	5858.33
		15.74	6441.67
		15.76	5941.67
		15.78	6350
		15.8	6058.33
		15.82	6233.33
		15.84	5941.67
		15.86	6166.67
		15.88	6066.67
		15.9	6200
		15.92	5941.67
		15.94	6050
		15.96	5900
		15.98	6158.33
		16	6108.33
		16.02	5858.33
		16.04	6050
		16.06	6308.33
		16.08	6275
		16.1	6566.67
		16.12	6291.67
		16.14	6366.67
		16.16	6225
		16.18	6183.33
		16.2	6408.33
		16.22	5641.67
		16.24	6208.33
		16.26	6441.67
		16.28	6100
		16.3	6325
		16.32	5933.33
		16.34	5883.33
		16.36	5916.67
		16.38	6541.67
		16.4	5966.67
		16.42	6308.33
		16.44	6483.33
		16.46	6250
		16.48	6475
		16.5	6158.33
		16.52	6633.33
		16.54	6241.67
		16.56	6458.33
		16.58	6350
		16.6	6425
		16.62	6033.33
		16.64	6383.33
		16.66	6875
		16.68	6250
		16.7	6266.67
		16.72	6150
		16.74	6316.67
		16.76	6708.33
		16.78	6691.67
		16.8	6683.33
		16.82	6275
		16.84	6366.67
		16.86	6641.67
		16.88	6116.67
		16.9	6416.67
		16.92	6141.67
		16.94	6275
		16.96	6291.67
		16.98	6258.33
		17	6525
		17.02	6333.33
		17.04	6608.33
		17.06	6183.33
		17.08	6125
		17.1	6333.33
		17.12	6241.67
		17.14	6416.67
		17.16	6275
		17.18	6083.33
		17.2	6083.33
		17.22	6508.33
		17.24	6366.67
		17.26	6600
		17.28	6450
		17.3	6550
		17.32	6816.67
		17.34	6425
		17.36	6725
		17.38	6250
		17.4	6466.67
		17.42	6441.67
		17.44	6608.33
		17.46	6558.33
		17.48	6716.67
		17.5	6825
		17.52	6791.67
		17.54	6416.67
		17.56	6675
		17.58	6841.67
		17.6	7108.33
		17.62	7166.67
		17.64	6925
		17.66	6600
		17.68	6541.67
		17.7	6608.33
		17.72	6716.67
		17.74	6391.67
		17.76	6950
		17.78	6741.67
		17.8	6725
		17.82	6716.67
		17.84	7075
		17.86	7141.67
		17.88	6650
		17.9	6950
		17.92	6625
		17.94	7066.67
		17.96	6608.33
		17.98	6641.67
		18	6658.33
		18.02	6725
		18.04	6916.67
		18.06	6791.67
		18.08	6675
		18.1	7325
		18.12	6900
		18.14	7116.67
		18.16	7091.67
		18.18	6758.33
		18.2	6883.33
		18.22	6791.67
		18.24	6750
		18.26	6950
		18.28	6783.33
		18.3	6875
		18.32	6516.67
		18.34	6900
		18.36	7025
		18.38	6875
		18.4	7033.33
		18.42	6958.33
		18.44	6875
		18.46	7125
		18.48	6866.67
		18.5	7483.33
		18.52	7258.33
		18.54	7333.33
		18.56	7066.67
		18.58	6966.67
		18.6	7175
		18.62	6841.67
		18.64	7066.67
		18.66	6808.33
		18.68	7191.67
		18.7	7108.33
		18.72	6958.33
		18.74	7025
		18.76	7183.33
		18.78	7008.33
		18.8	7250
		18.82	6941.67
		18.84	7350
		18.86	7275
		18.88	7250
		18.9	7025
		18.92	7383.33
		18.94	6566.67
		18.96	6983.33
		18.98	6808.33
		19	7591.67
		19.02	7466.67
		19.04	7508.33
		19.06	7058.33
		19.08	7125
		19.1	7075
		19.12	7450
		19.14	7300
		19.16	7216.67
		19.18	6900
		19.2	7033.33
		19.22	7050
		19.24	7050
		19.26	6891.67
		19.28	6625
		19.3	7225
		19.32	7475
		19.34	7166.67
		19.36	7458.33
		19.38	7391.67
		19.4	7558.33
		19.42	7791.67
		19.44	7241.67
		19.46	7233.33
		19.48	7241.67
		19.5	7458.33
		19.52	7316.67
		19.54	6991.67
		19.56	7341.67
		19.58	7333.33
		19.6	7225
		19.62	7408.33
		19.64	7550
		19.66	7233.33
		19.68	7250
		19.7	7225
		19.72	7583.33
		19.74	7258.33
		19.76	7441.67
		19.78	7650
		19.8	7541.67
		19.82	7600
		19.84	7141.67
		19.86	7358.33
		19.88	7383.33
		19.9	7591.67
		19.92	7866.67
		19.94	7408.33
		19.96	7391.67
		19.98	7450
		20	7191.67
		20.02	7475
		20.04	7650
		20.06	7650
		20.08	7708.33
		20.1	7891.67
		20.12	7600
		20.14	7741.67
		20.16	7983.33
		20.18	7966.67
		20.2	7258.33
		20.22	7750
		20.24	7433.33
		20.26	7975
		20.28	7691.67
		20.3	8058.33
		20.32	7658.33
		20.34	7858.33
		20.36	7550
		20.38	8000
		20.4	7550
		20.42	8075
		20.44	7808.33
		20.46	7708.33
		20.48	8058.33
		20.5	7833.33
		20.52	8058.33
		20.54	8041.67
		20.56	8050
		20.58	7900
		20.6	7633.33
		20.62	7866.67
		20.64	7958.33
		20.66	7783.33
		20.68	7841.67
		20.7	8025
		20.72	8316.67
		20.74	8241.67
		20.76	7700
		20.78	7800
		20.8	7675
		20.82	8225
		20.84	7883.33
		20.86	8166.67
		20.88	8016.67
		20.9	7808.33
		20.92	8166.67
		20.94	8233.33
		20.96	7933.33
		20.98	7808.33
		21	8016.67
		21.02	7616.67
		21.04	7833.33
		21.06	7641.67
		21.08	7400
		21.1	8000
		21.12	7933.33
		21.14	8225
		21.16	8416.67
		21.18	7866.67
		21.2	8491.67
		21.22	8416.67
		21.24	8041.67
		21.26	8625
		21.28	8316.67
		21.3	8000
		21.32	7891.67
		21.34	8100
		21.36	7933.33
		21.38	8100
		21.4	8433.33
		21.42	8291.67
		21.44	8325
		21.46	8425
		21.48	8283.33
		21.5	7941.67
		21.52	8150
		21.54	8525
		21.56	8391.67
		21.58	8458.33
		21.6	8300
		21.62	8100
		21.64	8350
		21.66	8375
		21.68	8600
		21.7	8458.33
		21.72	8483.33
		21.74	8041.67
		21.76	8033.33
		21.78	8233.33
		21.8	8633.33
		21.82	8066.67
		21.84	8341.67
		21.86	8583.33
		21.88	8175
		21.9	8375
		21.92	8333.33
		21.94	8483.33
		21.96	8291.67
		21.98	8416.67
		22	8625
		22.02	8733.33
		22.04	8391.67
		22.06	8033.33
		22.08	8191.67
		22.1	8341.67
		22.12	8858.33
		22.14	8791.67
		22.16	8166.67
		22.18	8491.67
		22.2	7941.67
		22.22	8341.67
		22.24	8600
		22.26	8075
		22.28	8325
		22.3	8558.33
		22.32	8508.33
		22.34	8358.33
		22.36	8575
		22.38	8025
		22.4	8225
		22.42	8333.33
		22.44	9050
		22.46	8191.67
		22.48	8858.33
		22.5	9133.33
		22.52	8900
		22.54	9016.67
		22.56	8783.33
		22.58	9150
		22.6	8700
		22.62	8333.33
		22.64	8650
		22.66	8641.67
		22.68	8875
		22.7	8883.33
		22.72	8791.67
		22.74	8333.33
		22.76	8625
		22.78	8833.33
		22.8	8483.33
		22.82	8741.67
		22.84	8908.33
		22.86	8241.67
		22.88	8533.33
		22.9	8675
		22.92	8875
		22.94	8716.67
		22.96	8875
		22.98	8750
		23	8625
		23.02	8858.33
		23.04	8666.67
		23.06	8775
		23.08	9141.67
		23.1	8950
		23.12	9008.33
		23.14	9166.67
		23.16	8358.33
		23.18	8916.67
		23.2	8841.67
		23.22	8450
		23.24	9241.67
		23.26	9208.33
		23.28	8391.67
		23.3	8716.67
		23.32	8541.67
		23.34	9116.67
		23.36	8908.33
		23.38	8700
		23.4	8983.33
		23.42	8508.33
		23.44	9216.67
		23.46	8683.33
		23.48	8800
		23.5	9741.67
		23.52	9233.33
		23.54	9325
		23.56	8975
		23.58	9516.67
		23.6	9016.67
		23.62	9000
		23.64	9066.67
		23.66	9083.33
		23.68	8783.33
		23.7	9083.33
		23.72	9150
		23.74	8800
		23.76	9075
		23.78	9583.33
		23.8	8883.33
		23.82	9058.33
		23.84	9091.67
		23.86	9008.33
		23.88	9266.67
		23.9	8916.67
		23.92	9141.67
		23.94	9191.67
		23.96	8858.33
		23.98	9341.67
		24	9350
		24.02	9575
		24.04	9275
		24.06	9658.33
		24.08	9491.67
		24.1	9433.33
		24.12	9083.33
		24.14	9566.67
		24.16	8900
		24.18	9525
		24.2	9016.67
		24.22	9383.33
		24.24	9983.33
		24.26	8941.67
		24.28	9550
		24.3	9016.67
		24.32	8975
		24.34	9458.33
		24.36	9150
		24.38	9250
		24.4	9383.33
		24.42	9283.33
		24.44	9200
		24.46	8850
		24.48	9408.33
		24.5	9783.33
		24.52	8891.67
		24.54	9741.67
		24.56	9400
		24.58	9200
		24.6	9641.67
		24.62	9858.33
		24.64	9600
		24.66	9483.33
		24.68	9300
		24.7	9783.33
		24.72	9650
		24.74	9575
		24.76	9383.33
		24.78	9458.33
		24.8	9858.33
		24.82	9600
		24.84	9041.67
		24.86	9441.67
		24.88	9708.33
		24.9	9275
		24.92	9891.67
		24.94	9666.67
		24.96	9891.67
		24.98	10233.3
		25	9316.67
		25.02	9658.33
		25.04	9750
		25.06	9633.33
		25.08	9666.67
		25.1	9583.33
		25.12	9933.33
		25.14	9858.33
		25.16	9550
		25.18	9483.33
		25.2	9908.33
		25.22	9316.67
		25.24	9833.33
		25.26	9408.33
		25.28	9450
		25.3	9950
		25.32	9850
		25.34	10091.7
		25.36	9675
		25.38	9541.67
		25.4	9741.67
		25.42	9833.33
		25.44	10300
		25.46	10441.7
		25.48	9808.33
		25.5	9558.33
		25.52	9525
		25.54	9900
		25.56	10200
		25.58	9600
		25.6	9700
		25.62	9558.33
		25.64	9941.67
		25.66	9858.33
		25.68	10216.7
		25.7	10033.3
		25.72	9916.67
		25.74	10125
		25.76	9750
		25.78	9825
		25.8	9950
		25.82	10041.7
		25.84	9666.67
		25.86	9891.67
		25.88	9541.67
		25.9	10158.3
		25.92	10116.7
		25.94	9800
		25.96	9808.33
		25.98	9766.67
		26	9600
		26.02	9658.33
		26.04	10275
		26.06	10308.3
		26.08	9983.33
		26.1	9650
		26.12	10066.7
		26.14	10133.3
		26.16	10100
		26.18	10341.7
		26.2	9883.33
		26.22	10066.7
		26.24	9733.33
		26.26	9816.67
		26.28	9766.67
		26.3	10483.3
		26.32	9725
		26.34	10366.7
		26.36	9783.33
		26.38	9491.67
		26.4	9966.67
		26.42	9983.33
		26.44	9808.33
		26.46	10591.7
		26.48	10016.7
		26.5	10733.3
		26.52	10766.7
		26.54	10641.7
		26.56	10458.3
		26.58	9975
		26.6	10358.3
		26.62	9958.33
		26.64	9833.33
		26.66	10175
		26.68	9900
		26.7	10233.3
		26.72	10383.3
		26.74	10341.7
		26.76	9908.33
		26.78	10308.3
		26.8	9933.33
		26.82	10841.7
		26.84	10525
		26.86	10216.7
		26.88	9983.33
		26.9	10700
		26.92	10283.3
		26.94	10325
		26.96	10350
		26.98	9983.33
		27	10175
		27.02	10041.7
		27.04	10116.7
		27.06	9850
		27.08	10141.7
		27.1	10566.7
		27.12	10300
		27.14	9916.67
		27.16	9650
		27.18	10458.3
		27.2	10425
		27.22	10158.3
		27.24	9925
		27.26	10433.3
		27.28	9983.33
		27.3	9450
		27.32	10266.7
		27.34	9966.67
		27.36	10475
		27.38	10358.3
		27.4	10458.3
		27.42	10575
		27.44	9858.33
		27.46	9883.33
		27.48	10333.3
		27.5	10341.7
		27.52	10391.7
		27.54	10641.7
		27.56	10083.3
		27.58	10166.7
		27.6	10150
		27.62	10025
		27.64	10641.7
		27.66	10516.7
		27.68	10183.3
		27.7	10375
		27.72	10550
		27.74	10033.3
		27.76	10625
		27.78	10675
		27.8	10566.7
		27.82	10350
		27.84	10291.7
		27.86	10408.3
		27.88	9875
		27.9	10108.3
		27.92	10516.7
		27.94	9883.33
		27.96	10525
		27.98	10416.7
		28	9641.67
		28.02	10525
		28.04	10533.3
		28.06	9916.67
		28.08	10525
		28.1	10800
		28.12	10775
		28.14	10350
		28.16	10558.3
		28.18	9858.33
		28.2	10066.7
		28.22	10016.7
		28.24	10366.7
		28.26	10116.7
		28.28	10708.3
		28.3	10550
		28.32	10091.7
		28.34	10400
		28.36	10283.3
		28.38	10458.3
		28.4	10166.7
		28.42	10725
		28.44	10400
		28.46	10075
		28.48	10066.7
		28.5	11125
		28.52	10550
		28.54	10183.3
		28.56	10233.3
		28.58	10241.7
		28.6	10308.3
		28.62	10158.3
		28.64	10408.3
		28.66	10900
		28.68	10408.3
		28.7	9808.33
		28.72	10450
		28.74	10683.3
		28.76	11083.3
		28.78	10558.3
		28.8	10625
		28.82	10358.3
		28.84	9891.67
		28.86	10466.7
		28.88	10233.3
		28.9	10475
		28.92	10591.7
		28.94	10625
		28.96	10133.3
		28.98	10341.7
		29	10241.7
		29.02	11008.3
		29.04	10116.7
		29.06	10266.7
		29.08	10550
		29.1	10166.7
		29.12	10908.3
		29.14	10041.7
		29.16	10333.3
		29.18	10408.3
		29.2	10225
		29.22	10083.3
		29.24	10600
		29.26	10341.7
		29.28	10400
		29.3	10816.7
		29.32	10016.7
		29.34	10550
		29.36	10683.3
		29.38	10266.7
		29.4	10366.7
		29.42	11016.7
		29.44	10816.7
		29.46	10525
		29.48	10291.7
		29.5	10616.7
		29.52	10591.7
		29.54	10650
		29.56	10833.3
		29.58	10391.7
		29.6	10908.3
		29.62	10441.7
		29.64	9766.67
		29.66	10683.3
		29.68	10125
		29.7	10300
		29.72	10608.3
		29.74	10950
		29.76	10633.3
		29.78	10691.7
		29.8	10341.7
		29.82	10233.3
		29.84	10391.7
		29.86	10250
		29.88	10216.7
		29.9	10250
		29.92	10816.7
		29.94	10316.7
		29.96	10108.3
		29.98	10333.3
		30	10458.3
		30.02	10708.3
		30.04	10658.3
		30.06	10533.3
		30.08	10600
		30.1	10391.7
		30.12	10266.7
		30.14	10708.3
		30.16	10425
		30.18	10741.7
		30.2	10033.3
		30.22	10641.7
		30.24	10375
		30.26	10408.3
		30.28	10316.7
		30.3	10716.7
		30.32	10516.7
		30.34	10741.7
		30.36	10383.3
		30.38	10491.7
		30.4	10566.7
		30.42	10383.3
		30.44	9733.33
		30.46	10483.3
		30.48	10783.3
		30.5	10141.7
		30.52	10816.7
		30.54	10166.7
		30.56	10541.7
		30.58	10275
		30.6	10350
		30.62	10733.3
		30.64	9866.67
		30.66	10383.3
		30.68	10716.7
		30.7	10150
		30.72	10191.7
		30.74	10175
		30.76	10066.7
		30.78	10600
		30.8	10141.7
		30.82	10908.3
		30.84	10433.3
		30.86	10650
		30.88	10491.7
		30.9	10200
		30.92	10866.7
		30.94	10341.7
		30.96	10691.7
		30.98	10283.3
		31	10658.3
		31.02	10558.3
		31.04	11008.3
		31.06	10675
		31.08	10558.3
		31.1	10450
		31.12	10666.7
		31.14	10308.3
		31.16	10641.7
		31.18	10900
		31.2	10500
		31.22	10333.3
		31.24	10200
		31.26	10475
		31.28	11300
		31.3	10833.3
		31.32	10600
		31.34	11008.3
		31.36	10516.7
		31.38	10616.7
		31.4	10200
		31.42	10625
		31.44	9941.67
		31.46	10366.7
		31.48	11233.3
		31.5	10300
		31.52	10225
		31.54	10491.7
		31.56	10600
		31.58	10858.3
		31.6	10100
		31.62	10133.3
		31.64	10383.3
		31.66	10625
		31.68	10766.7
		31.7	10425
		31.72	10841.7
		31.74	10750
		31.76	10650
		31.78	10391.7
		31.8	11016.7
		31.82	10575
		31.84	10475
		31.86	10466.7
		31.88	10658.3
		31.9	10708.3
		31.92	11016.7
		31.94	10416.7
		31.96	10116.7
		31.98	10458.3
		32	10825
		32.02	10391.7
		32.04	10191.7
		32.06	10375
		32.08	10141.7
		32.1	10325
		32.12	10175
		32.14	10541.7
		32.16	10958.3
		32.18	10500
		32.2	10250
		32.22	10575
		32.24	11166.7
		32.26	10491.7
		32.28	10575
		32.3	10475
		32.32	10900
		32.34	10875
		32.36	10516.7
		32.38	11100
		32.4	10425
		32.42	10400
		32.44	10533.3
		32.46	10758.3
		32.48	10150
		32.5	10508.3
		32.52	11075
		32.54	10791.7
		32.56	10583.3
		32.58	10608.3
		32.6	10808.3
		32.62	10516.7
		32.64	10725
		32.66	10225
		32.68	10833.3
		32.7	10850
		32.72	10500
		32.74	10508.3
		32.76	10466.7
		32.78	10766.7
		32.8	10508.3
		32.82	10650
		32.84	10200
		32.86	10416.7
		32.88	10641.7
		32.9	10766.7
		32.92	10583.3
		32.94	10716.7
		32.96	10683.3
		32.98	10916.7
		33	10616.7
		33.02	10758.3
		33.04	10283.3
		33.06	10716.7
		33.08	10733.3
		33.1	11233.3
		33.12	10408.3
		33.14	10933.3
		33.16	10433.3
		33.18	10725
		33.2	10133.3
		33.22	10808.3
		33.24	11175
		33.26	11158.3
		33.28	10950
		33.3	10775
		33.32	10491.7
		33.34	10700
		33.36	10733.3
		33.38	10100
		33.4	10216.7
		33.42	10891.7
		33.44	10975
		33.46	10833.3
		33.48	10883.3
		33.5	10733.3
		33.52	10283.3
		33.54	10475
		33.56	10975
		33.58	10483.3
		33.6	10458.3
		33.62	10916.7
		33.64	10525
		33.66	10591.7
		33.68	11033.3
		33.7	10933.3
		33.72	10816.7
		33.74	11133.3
		33.76	10766.7
		33.78	10466.7
		33.8	10008.3
		33.82	10975
		33.84	10891.7
		33.86	10991.7
		33.88	11325
		33.9	10900
		33.92	10966.7
		33.94	10391.7
		33.96	10858.3
		33.98	10825
		34	11308.3
		34.02	10675
		34.04	11058.3
		34.06	10300
		34.08	10775
		34.1	10475
		34.12	10750
		34.14	10800
		34.16	10591.7
		34.18	10875
		34.2	10441.7
		34.22	10750
		34.24	10416.7
		34.26	11133.3
		34.28	10866.7
		34.3	11041.7
		34.32	10525
		34.34	10191.7
		34.36	10691.7
		34.38	10608.3
		34.4	10716.7
		34.42	10550
		34.44	10300
		34.46	10666.7
		34.48	10983.3
		34.5	10983.3
		34.52	11116.7
		34.54	10983.3
		34.56	10583.3
		34.58	10691.7
		34.6	10475
		34.62	10941.7
		34.64	10533.3
		34.66	10300
		34.68	10233.3
		34.7	11008.3
		34.72	10600
		34.74	10950
		34.76	10866.7
		34.78	10850
		34.8	10608.3
		34.82	10916.7
		34.84	10758.3
		34.86	10600
		34.88	11133.3
		34.9	11058.3
		34.92	10241.7
		34.94	10883.3
		34.96	11241.7
		34.98	10966.7
		35	11141.7
		35.02	10216.7
		35.04	10941.7
		35.06	10600
		35.08	10725
		35.1	10725
		35.12	10825
		35.14	10566.7
		35.16	10575
		35.18	11333.3
		35.2	11291.7
		35.22	10541.7
		35.24	10691.7
		35.26	10700
		35.28	10175
		35.3	10350
		35.32	10650
		35.34	10283.3
		35.36	10875
		35.38	10841.7
		35.4	10541.7
		35.42	10716.7
		35.44	11058.3
		35.46	10708.3
		35.48	10591.7
		35.5	10658.3
		35.52	10575
		35.54	10366.7
		35.56	10516.7
		35.58	10341.7
		35.6	10583.3
		35.62	10808.3
		35.64	10666.7
		35.66	10833.3
		35.68	11141.7
		35.7	10550
		35.72	10708.3
		35.74	10908.3
		35.76	11825
		35.78	11050
		35.8	10450
		35.82	10508.3
		35.84	10875
		35.86	11450
		35.88	11108.3
		35.9	11333.3
		35.92	11066.7
		35.94	11325
		35.96	10741.7
		35.98	11050
		36	10925
		36.02	10616.7
		36.04	11158.3
		36.06	10875
		36.08	10800
		36.1	10658.3
		36.12	10716.7
		36.14	11016.7
		36.16	10608.3
		36.18	10866.7
		36.2	10850
		36.22	10650
		36.24	11100
		36.26	11200
		36.28	11175
		36.3	10933.3
		36.32	11533.3
		36.34	11000
		36.36	10625
		36.38	11300
		36.4	11100
		36.42	11175
		36.44	10883.3
		36.46	11083.3
		36.48	10733.3
		36.5	10925
		36.52	10750
		36.54	11283.3
		36.56	11016.7
		36.58	11008.3
		36.6	10808.3
		36.62	10533.3
		36.64	11150
		36.66	11183.3
		36.68	11241.7
		36.7	11091.7
		36.72	10941.7
		36.74	11116.7
		36.76	10591.7
		36.78	11183.3
		36.8	11166.7
		36.82	10591.7
		36.84	11108.3
		36.86	10766.7
		36.88	10975
		36.9	10916.7
		36.92	10900
		36.94	11075
		36.96	11608.3
		36.98	10925
		37	10983.3
		37.02	11533.3
		37.04	11316.7
		37.06	10916.7
		37.08	10458.3
		37.1	10900
		37.12	11300
		37.14	11250
		37.16	10641.7
		37.18	11258.3
		37.2	10833.3
		37.22	11208.3
		37.24	11016.7
		37.26	10550
		37.28	11316.7
		37.3	10575
		37.32	10825
		37.34	11075
		37.36	11166.7
		37.38	11116.7
		37.4	10841.7
		37.42	11225
		37.44	11241.7
		37.46	11133.3
		37.48	10816.7
		37.5	10658.3
		37.52	10908.3
		37.54	11075
		37.56	10975
		37.58	10666.7
		37.6	11558.3
		37.62	10950
		37.64	11275
		37.66	11525
		37.68	10891.7
		37.7	10550
		37.72	11083.3
		37.74	11016.7
		37.76	10916.7
		37.78	11341.7
		37.8	11133.3
		37.82	10541.7
		37.84	11158.3
		37.86	10383.3
		37.88	10966.7
		37.9	11375
		37.92	10750
		37.94	11050
		37.96	10950
		37.98	10783.3
		38	10958.3
		38.02	10966.7
		38.04	11283.3
		38.06	10516.7
		38.08	10666.7
		38.1	10600
		38.12	11191.7
		38.14	11316.7
		38.16	10666.7
		38.18	11316.7
		38.2	10450
		38.22	10941.7
		38.24	11641.7
		38.26	11141.7
		38.28	10841.7
		38.3	11158.3
		38.32	11033.3
		38.34	10816.7
		38.36	10916.7
		38.38	11141.7
		38.4	11333.3
		38.42	11133.3
		38.44	11591.7
		38.46	11433.3
		38.48	10975
		38.5	11025
		38.52	11358.3
		38.54	10916.7
		38.56	10900
		38.58	10941.7
		38.6	11266.7
		38.62	10941.7
		38.64	10966.7
		38.66	11175
		38.68	11050
		38.7	10975
		38.72	11183.3
		38.74	11225
		38.76	11000
		38.78	11191.7
		38.8	11341.7
		38.82	11183.3
		38.84	10900
		38.86	11116.7
		38.88	11066.7
		38.9	11250
		38.92	11750
		38.94	10916.7
		38.96	11133.3
		38.98	11616.7
		39	11033.3
		39.02	11200
		39.04	11091.7
		39.06	10591.7
		39.08	11125
		39.1	11416.7
		39.12	10958.3
		39.14	11133.3
		39.16	11058.3
		39.18	11491.7
		39.2	11058.3
		39.22	11291.7
		39.24	10883.3
		39.26	11108.3
		39.28	11358.3
		39.3	11033.3
		39.32	11383.3
		39.34	11266.7
		39.36	11016.7
		39.38	10641.7
		39.4	11241.7
		39.42	11058.3
		39.44	11383.3
		39.46	11466.7
		39.48	11083.3
		39.5	11116.7
		39.52	11008.3
		39.54	10733.3
		39.56	11066.7
		39.58	11158.3
		39.6	11241.7
		39.62	11166.7
		39.64	11133.3
		39.66	11000
		39.68	11391.7
		39.7	10825
		39.72	11608.3
		39.74	10966.7
		39.76	11183.3
		39.78	11450
		39.8	11208.3
		39.82	11208.3
		39.84	10691.7
		39.86	11791.7
		39.88	11350
		39.9	10850
		39.92	11633.3
		39.94	10825
		39.96	10833.3
		39.98	11075
		40	11216.7
		40.02	10991.7
		40.04	11833.3
		40.06	10925
		40.08	11000
		40.1	11525
		40.12	11508.3
		40.14	11800
		40.16	11333.3
		40.18	11441.7
		40.2	10891.7
		40.22	11291.7
		40.24	11408.3
		40.26	11683.3
		40.28	11666.7
		40.3	11041.7
		40.32	11216.7
		40.34	11358.3
		40.36	11066.7
		40.38	11341.7
		40.4	11358.3
		40.42	11566.7
		40.44	11300
		40.46	10866.7
		40.48	11400
		40.5	10783.3
		40.52	11375
		40.54	11400
		40.56	11108.3
		40.58	11250
		40.6	11816.7
		40.62	11375
		40.64	11100
		40.66	11033.3
		40.68	11058.3
		40.7	11508.3
		40.72	11100
		40.74	11891.7
		40.76	11558.3
		40.78	11400
		40.8	10966.7
		40.82	11500
		40.84	11691.7
		40.86	11083.3
		40.88	11308.3
		40.9	11616.7
		40.92	11250
		40.94	10600
		40.96	11991.7
		40.98	11200
		41	10916.7
		41.02	10941.7
		41.04	11491.7
		41.06	11383.3
		41.08	11683.3
		41.1	11883.3
		41.12	11575
		41.14	11125
		41.16	11600
		41.18	11083.3
		41.2	11525
		41.22	11283.3
		41.24	11683.3
		41.26	11566.7
		41.28	11250
		41.3	11516.7
		41.32	11666.7
		41.34	11433.3
		41.36	11816.7
		41.38	11525
		41.4	11350
		41.42	11233.3
		41.44	11133.3
		41.46	11441.7
		41.48	11533.3
		41.5	11025
		41.52	11516.7
		41.54	11425
		41.56	11358.3
		41.58	11641.7
		41.6	11658.3
		41.62	11816.7
		41.64	11600
		41.66	11791.7
		41.68	11550
		41.7	11550
		41.72	11650
		41.74	11666.7
		41.76	11391.7
		41.78	11741.7
		41.8	11250
		41.82	11775
		41.84	12008.3
		41.86	11266.7
		41.88	11883.3
		41.9	11491.7
		41.92	11541.7
		41.94	11925
		41.96	11400
		41.98	11308.3
		42	11458.3
		42.02	11758.3
		42.04	11991.7
		42.06	11825
		42.08	12050
		42.1	11275
		42.12	11550
		42.14	11866.7
		42.16	11533.3
		42.18	11875
		42.2	12158.3
		42.22	11741.7
		42.24	11500
		42.26	11933.3
		42.28	12041.7
		42.3	11766.7
		42.32	12233.3
		42.34	12850
		42.36	12041.7
		42.38	11908.3
		42.4	12016.7
		42.42	12241.7
		42.44	11433.3
		42.46	12333.3
		42.48	12066.7
		42.5	12183.3
		42.52	12108.3
		42.54	11866.7
		42.56	11983.3
		42.58	11600
		42.6	12383.3
		42.62	12075
		42.64	12366.7
		42.66	12058.3
		42.68	12416.7
		42.7	12641.7
		42.72	12541.7
		42.74	12208.3
		42.76	13016.7
		42.78	12358.3
		42.8	12508.3
		42.82	12641.7
		42.84	12758.3
		42.86	12733.3
		42.88	12950
		42.9	12866.7
		42.92	12808.3
		42.94	12475
		42.96	13216.7
		42.98	13116.7
		43	12975
		43.02	12783.3
		43.04	13125
		43.06	12750
		43.08	12683.3
		43.1	12925
		43.12	13625
		43.14	13225
		43.16	13233.3
		43.18	13733.3
		43.2	13233.3
		43.22	13433.3
		43.24	13566.7
		43.26	13275
		43.28	13041.7
		43.3	13600
		43.32	13458.3
		43.34	13950
		43.36	13841.7
		43.38	13516.7
		43.4	13183.3
		43.42	13900
		43.44	13641.7
		43.46	14183.3
		43.48	14283.3
		43.5	13775
		43.52	14733.3
		43.54	14641.7
		43.56	14041.7
		43.58	14675
		43.6	14625
		43.62	14925
		43.64	14700
		43.66	15266.7
		43.68	14466.7
		43.7	15616.7
		43.72	15383.3
		43.74	16116.7
		43.76	15983.3
		43.78	16341.7
		43.8	17366.7
		43.82	16766.7
		43.84	16725
		43.86	17158.3
		43.88	17750
		43.9	19000
		43.92	18150
		43.94	18758.3
		43.96	19916.7
		43.98	19766.7
		44	21150
		44.02	21383.3
		44.04	21158.3
		44.06	21925
		44.08	22716.7
		44.1	23825
		44.12	24450
		44.14	25066.7
		44.16	25933.3
		44.18	27783.3
		44.2	27700
		44.22	29941.7
		44.24	30266.7
		44.26	30675
		44.28	30791.7
		44.3	32650
		44.32	33025
		44.34	31750
		44.36	31683.3
		44.38	31883.3
		44.4	32058.3
		44.42	31683.3
		44.44	30158.3
		44.46	29416.7
		44.48	29083.3
		44.5	28625
		44.52	27666.7
		44.54	26416.7
		44.56	26108.3
		44.58	25058.3
		44.6	24150
		44.62	23383.3
		44.64	22708.3
		44.66	22591.7
		44.68	21175
		44.7	20525
		44.72	20333.3
		44.74	19200
		44.76	18750
		44.78	19300
		44.8	18425
		44.82	18433.3
		44.84	17341.7
		44.86	16850
		44.88	16550
		44.9	16450
		44.92	16350
		44.94	16475
[truncated: 2,253 more rows]

## Sheet: Figure 2a
		X-axis	Y-axis		X-axis	Y-axis		X-axis	Y-axis
Figure 2a	Ni foil	energy(eV)	Normalized absorption (arb. units)	NiO foil	energy(eV)	Normalized absorption (arb. units)	NiCuCr/C	energy(eV)	Normalized absorption (arb. units)
		8134.5	-0.000666227		8137.98	0.00185		8139.88	0.00286
		8144.5	-0.000441091		8143.04	0.00172		8143.88	0.00243
		8154.5	-0.000429438		8148.23	0.00155		8147.86	0.00229
		8164.5	-0.000357862		8153.23	0.00139		8151.77	0.00207
		8174.5	-0.000365473		8157.98	0.00118		8155.6	0.00183
		8184.5	0.0023		8163.13	0.00107		8159.52	0.00175
		8194.5	-0.00046628		8168.06	0.00095695		8163.64	0.00171
		8204.5	-0.000556316		8173.04	0.000838975		8167.66	0.00129
		8214.5	-0.000865364		8178.05	0.000743446		8171.73	0.0012
		8224.5	-0.000332554		8183.1	0.000597542		8175.76	0.00116
		8234.5	-0.000935222		8188.24	0.000504715		8179.7	0.00101
		8244.5	-0.00105		8193.19	0.000358477		8183.59	0.000640139
		8254.5	0.00244		8198.02	0.000196811		8187.47	0.000799886
		8264.5	-0.000880053		8203.14	0.000151111		8191.52	0.000596047
		8274.5	-0.000539884		8208.09	6.70561e-05		8195.64	0.000408965
		8284.5	-0.00043653		8213.05	-2.76956e-05		8199.67	0.000208802
		8294.5	0.00015131		8218.08	-7.8804e-05		8203.8	0.000363956
		8304.5	0.00117		8223.06	-0.000172042		8207.64	3.03866e-05
		8314.5	0.0033		8228.34	-0.000217442		8211.52	-1.14272e-05
		8315	0.00346		8233.01	-0.000336701		8215.5	-0.000151811
		8315.5	0.00361		8238.1	-0.0003794		8219.45	-0.000121998
		8316	0.00377		8243.06	-0.000375291		8223.53	-0.000225227
		8316.5	0.00392		8248.06	-0.000391599		8227.46	-0.000311048
		8317	0.00424		8253.07	-0.000402722		8231.68	-0.000480454
		8317.5	0.00442		8258.05	-0.000404213		8235.64	-0.000183244
		8318	0.00473		8263.29	-0.000417571		8239.55	-0.000432904
		8318.5	0.00489		8268	-0.000439457		8243.49	-0.000485446
		8319	0.00512		8273.11	-0.0003338		8247.47	-0.000571441
		8319.5	0.00549		8278.07	-0.000257995		8251.49	-0.000646544
		8320	0.00568		8283.05	-0.000128653		8255.63	-0.000460672
		8320.5	0.00603		8288.09	0.000140431		8259.66	-0.000618446
		8321	0.0063		8293.14	0.00039612		8263.65	-0.000584224
		8321.5	0.00675		8298.26	0.000739861		8267.45	-0.000664194
		8322	0.00725		8302.98	0.00121		8271.42	-0.00047114
		8322.5	0.00774		8308.15	0.00203		8275.4	-0.000260638
		8323	0.00821		8313.09	0.00309		8279.47	-0.000104821
		8323.5	0.00875		8313.55	0.00321		8283.55	8.49313e-05
		8324	0.0094		8314.04	0.00334		8287.7	0.000419166
		8324.5	0.01001		8314.48	0.00347		8291.4	0.000482134
		8325	0.0107		8315.01	0.00365		8295.56	-0.000453133
		8325.5	0.01145		8315.58	0.00381		8299.42	0.00121
		8326	0.01247		8316.13	0.00397		8303.36	0.00199
		8326.5	0.01352		8316.54	0.0041		8307.36	0.00262
		8327	0.01467		8317.06	0.00433		8311.47	0.00345
		8327.5	0.01619		8317.5	0.00449		8315.52	0.00472
		8328	0.01796		8318.01	0.00465		8316.34	0.00496
		8328.5	0.02001		8318.53	0.0049		8317.53	0.00533
		8329	0.02252		8319.04	0.0051		8318.61	0.00594
		8329.5	0.02561		8319.56	0.00533		8319.47	0.00643
		8330	0.03009		8320.02	0.00554		8320.62	0.00689
		8330.5	0.03621		8320.49	0.00584		8321.45	0.00768
		8331	0.04577		8321.03	0.00618		8322.53	0.0085
		8331.5	0.0631		8321.57	0.00648		8323.49	0.00922
		8332	0.08933		8322.15	0.00673		8324.48	0.01023
		8332.5	0.12844		8322.54	0.00694		8325.47	0.01158
		8333	0.17303		8323.05	0.00725		8325.97	0.01235
		8333.5	0.21618		8323.51	0.00764		8326.23	0.01311
		8334	0.25499		8324.02	0.00809		8326.95	0.01405
		8334.5	0.29114		8324.52	0.00854		8327.15	0.01487
		8335	0.32423		8325.05	0.009		8327.61	0.01599
		8335.5	0.34465		8325.52	0.00942		8328.34	0.01742
		8336	0.35921		8326.03	0.01		8328.8	0.01892
		8336.5	0.37088		8326.49	0.01071		8329.36	0.02097
		8337	0.38089		8327.02	0.01151		8329.6	0.02334
		8337.5	0.39119		8327.6	0.01217		8330.06	0.02601
		8338	0.40506		8328.12	0.01272		8330.56	0.03022
		8338.5	0.42225		8328.54	0.01325		8331.25	0.03549
		8339	0.44212		8329.04	0.01406		8331.78	0.04264
		8339.5	0.45987		8329.52	0.0152		8332.27	0.0526
		8340	0.47724		8330.02	0.01668		8332.77	0.06718
		8340.5	0.49244		8330.52	0.01847		8333	0.08879
		8341	0.50802		8331.04	0.02072		8333.5	0.11897
		8341.5	0.52367		8331.53	0.02397		8334.22	0.15443
		8342	0.54463		8332.02	0.03039		8334.72	0.18923
		8342.5	0.56673		8332.48	0.03933		8335.25	0.22162
		8343	0.59463		8333.04	0.04102		8335.75	0.25126
		8343.5	0.62387		8333.62	0.03852		8336.24	0.27819
		8344	0.65943		8334.08	0.03738		8336.74	0.30088
		8344.5	0.69498		8334.57	0.03758		8337.23	0.31997
		8345	0.73452		8335.03	0.03971		8337.73	0.33625
		8345.5	0.76902		8335.5	0.04531		8338.29	0.35101
		8346	0.81264		8336.01	0.05609		8338.79	0.36578
		8346.5	0.84752		8336.55	0.07068		8339.29	0.38169
		8347	0.88506		8337.03	0.08294		8339.52	0.39936
		8347.5	0.91588		8337.53	0.09469		8340.31	0.4194
		8348	0.94201		8338.01	0.1099		8340.78	0.43994
		8348.5	0.95976		8338.5	0.13636		8341.31	0.46046
		8349	0.97178		8339.06	0.17475		8341.6	0.4805
		8349.5	0.9764		8339.61	0.20999		8342.3	0.50206
		8350	0.97789		8340.05	0.24012		8342.83	0.52509
		8350.5	0.97672		8340.59	0.28442		8343.36	0.55013
		8351	0.97188		8341.01	0.32838		8343.86	0.57785
		8351.5	0.9672		8341.51	0.38681		8344.39	0.60841
		8352	0.96007		8342.03	0.44553		8344.89	0.64146
		8352.5	0.95376		8342.54	0.49927		8345.38	0.67776
		8353	0.94812		8343.05	0.54552		8345.85	0.71747
		8353.5	0.94593		8343.52	0.59495		8346.38	0.7586
		8354	0.94665		8344.01	0.67591		8346.94	0.80037
		8354.5	0.95037		8344.49	0.80128		8347.41	0.84182
		8355	0.95899		8345.06	0.92578		8347.9	0.88151
		8355.5	0.97062		8345.63	0.99917		8348.43	0.91911
		8356	0.98624		8346.04	1.04042		8348.93	0.95309
		8356.5	0.99883		8346.6	1.09469		8349.43	0.98196
		8357	1.01228		8347.01	1.1438		8349.96	1.0067
		8357.5	1.02052		8347.51	1.21539		8350.46	1.02588
		8358	1.02485		8348	1.29166		8350.72	1.03993
		8358.5	1.02558		8348.55	1.37776		8351.19	1.04937
		8359	1.02176		8349.06	1.45129		8351.85	1.05453
		8359.5	1.01702		8349.56	1.51342		8352.39	1.0555
		8360.48	1.0023		8349.99	1.54776		8352.95	1.05329
		8361.49	0.99322		8350.49	1.53336		8353.45	1.04882
		8362.51	0.98418		8351.07	1.48364		8353.88	1.04216
		8363.55	0.9726		8351.63	1.43939		8354.15	1.03515
		8364.61	0.9576		8352.05	1.40385		8354.84	1.03024
		8365.69	0.94407		8352.59	1.34988		8355.34	1.02599
		8366.79	0.93592		8352.99	1.29758		8355.84	1.02365
		8367.91	0.93182		8353.52	1.22195		8356.31	1.02319
		8369.05	0.92994		8354.02	1.16401		8356.57	1.02476
		8370.2	0.9294		8354.55	1.12393		8357.07	1.02782
		8371.38	0.93331		8355.05	1.09891		8357.5	1.03161
		8372.57	0.94151		8355.55	1.07618		8358.2	1.03515
		8373.78	0.95645		8355.99	1.0506		8358.67	1.03726
		8375.02	0.97426		8356.49	1.01072		8359.2	1.03734
		8376.27	0.99531		8357.06	0.96776		8359.47	1.03521
		8377.54	1.01616		8357.63	0.93619		8359.93	1.03187
		8378.83	1.04048		8358.04	0.91402		8360.66	1.02712
		8380.14	1.06148		8358.58	0.88406		8361.13	1.02145
		8381.46	1.0763		8359.02	0.85376		8361.63	1.01576
		8382.81	1.08044		8359.5	0.8214		8362.16	1.0102
		8384.17	1.07544		8360.02	0.79708		8362.46	1.00492
		8385.56	1.05883		8360.53	0.78365		8362.89	1.00028
		8386.96	1.03828		8361.06	0.77877		8363.39	0.99594
		8388.38	1.01443		8361.54	0.78		8364.09	0.99183
		8389.83	0.99156		8362	0.78874		8364.63	0.98769
		8391.28	0.97379		8362.48	0.8082		8365.13	0.98338
		8392.76	0.95752		8363.06	0.83445		8365.66	0.97867
		8394.26	0.94714		8364.33	0.87961		8366.13	0.97412
		8395.78	0.94218		8365	0.90663		8366.66	0.97
		8397.32	0.94175		8365.99	0.9315		8367.16	0.96624
		8398.87	0.94421		8367.05	0.92661		8367.66	0.96321
		8400.45	0.94365		8368	0.90654		8368.23	0.9601
		8402.04	0.9405		8369.08	0.8792		8368.69	0.95826
		8403.65	0.93775		8370.34	0.86596		8369.16	0.95603
		8405.28	0.94031		8371.01	0.8589		8369.43	0.95393
		8406.93	0.9461		8372.01	0.84616		8370.16	0.95269
		8408.6	0.95431		8373.06	0.83227		8370.73	0.95146
		8410.29	0.96162		8374	0.81757		8371.23	0.95064
		8412	0.9673		8375.06	0.8021		8371.76	0.95033
		8413.73	0.97444		8376.33	0.79575		8372.26	0.95076
		8415.47	0.98542		8377.01	0.79385		8372.76	0.95192
		8417.24	0.99816		8378	0.79704		8373.3	0.95385
		8419.02	1.01021		8379.08	0.80775		8373.83	0.95643
		8420.82	1.02153		8380	0.82245		8374.33	0.95965
		8422.65	1.03364		8381.05	0.84369		8374.83	0.9635
		8424.49	1.04861		8382.33	0.85897		8375.14	0.96784
		8426.34	1.06571		8383.03	0.86872		8375.8	0.97268
		8428.22	1.08255		8384	0.88339		8376.34	0.97791
		8430.12	1.09465		8385.06	0.89309		8376.81	0.98333
		8432.04	1.10119		8386.01	0.90138		8377.37	0.98953
		8433.97	1.0971		8387.05	0.91641		8377.84	0.99586
		8435.93	1.08661		8388.32	0.9343		8378.34	1.00242
		8437.9	1.07088		8389.03	0.9503		8378.88	1.00937
		8439.9	1.05222		8389.99	0.98427		8379.38	1.0163
		8441.91	1.03315		8391.07	1.01856		8379.88	1.0233
		8443.94	1.01462		8392.02	1.04757		8380.38	1.02997
		8445.99	1.00059		8393.04	1.07855		8380.65	1.03631
		8448.06	0.99067		8394.35	1.09681		8381.35	1.04247
		8450.15	0.97726		8395.04	1.10656		8381.85	1.04817
		8452.25	0.96191		8396.01	1.12172		8382.36	1.05298
		8454.38	0.94345		8397.05	1.13335		8382.86	1.05701
		8456.52	0.92711		8398.02	1.14301		8383.33	1.05984
		8458.69	0.91867		8399.01	1.15186		8383.83	1.06201
		8460.87	0.91899		8400.33	1.1544		8384.1	1.0632
		8463.07	0.92589		8401.02	1.1529		8384.57	1.06342
		8465.29	0.93773		8402.01	1.14138		8385.3	1.06329
		8467.53	0.95435		8403.06	1.12386		8386.14	1.05953
		8469.79	0.97115		8404.03	1.10546		8387.18	1.05277
		8472.07	0.98564		8405.01	1.08187		8388.18	1.04377
		8474.37	0.99487		8406.28	1.06441		8389.12	1.03294
		8476.68	0.99665		8407.04	1.05301		8389.89	1.0217
		8479.02	0.99358		8408	1.03105		8391.1	1.01299
		8481.37	0.99019		8409.05	1.0099		8392.14	1.00466
		8483.75	0.99413		8410.03	0.99325		8393.11	0.99729
		8486.14	1.01062		8410.99	0.97463		8394.12	0.99068
		8488.55	1.03902		8412.26	0.96179		8395.06	0.9859
		8490.98	1.07076		8413.03	0.95373		8396.1	0.98319
		8493.43	1.09338		8414.01	0.93853		8397.17	0.98218
		8495.9	1.10723		8415.06	0.92391		8398.05	0.98291
		8498.39	1.11168		8416.03	0.91312		8399.16	0.98383
		8500.89	1.11443		8416.97	0.90191		8400.2	0.98443
		8503.42	1.11068		8418.24	0.89537		8401.2	0.98429
		8505.96	1.09822		8419.07	0.89235		8402.21	0.98345
		8508.53	1.07701		8420	0.88831		8403.19	0.98224
		8511.11	1.04996		8421.05	0.88651		8404.3	0.98096
		8513.71	1.01646		8422.03	0.88721		8405.07	0.97967
		8516.33	0.98036		8422.97	0.891		8406.35	0.97969
		8518.97	0.94616		8424.15	0.89676		8407.19	0.98013
		8521.63	0.92003		8425.14	0.90234		8408.44	0.98169
		8524.31	0.90811		8426.01	0.91075		8409.35	0.98336
		8527	0.9119		8427.03	0.92159		8410.46	0.98542
		8529.72	0.92804		8428.04	0.93064		8411.37	0.98708
		8532.45	0.95063		8428.97	0.9407		8412.31	0.98883
		8535.21	0.97404		8430.08	0.94769		8413.43	0.99044
		8537.98	0.99341		8431.25	0.95236		8414.17	0.99235
		8540.77	1.00804		8431.96	0.95502		8415.08	0.99502
		8543.58	1.01534		8433.03	0.95727		8416.33	0.99874
		8546.41	1.01548		8434.07	0.9584		8417.14	1.00276
		8549.26	1.01427		8434.98	0.95967		8418.15	1.0073
		8552.13	1.01133		8436.1	0.96148		8419.13	1.01184
		8555.02	1.00652		8437.29	0.9633		8420.14	1.01616
		8557.92	1.00143		8437.99	0.96478		8420.88	1.02108
		8560.85	0.99441		8439.02	0.96734		8422.1	1.02619
		8563.79	0.99167		8440.06	0.97025		8423.11	1.03157
		8566.75	0.99791		8440.98	0.97496		8424.06	1.037
		8569.74	1.01525		8442.1	0.98213		8425.08	1.04288
		8572.74	1.0346		8443.29	0.98889		8426.23	1.04983
		8575.76	1.05091		8443.98	0.99563		8427.17	1.05647
		8578.8	1.06126		8445.02	1.00797		8428.12	1.06338
		8581.85	1.06748		8446.06	1.01853		8429.17	1.06996
		8584.93	1.06855		8447	1.02901		8430.15	1.07595
		8588.03	1.06244		8448.1	1.03788		8431.23	1.08115
		8591.14	1.04972		8449.3	1.04216		8432.32	1.08465
		8594.28	1.03121		8450	1.044		8433.23	1.08642
		8597.43	1.01112		8451.03	1.04417		8434.35	1.08636
		8600.6	0.99154		8452.04	1.04198		8435.1	1.08456
		8603.79	0.97787		8453	1.03783		8436.28	1.08129
		8607	0.97016		8454.07	1.03085		8437.4	1.07671
		8610.23	0.96828		8455.31	1.02473		8438.32	1.07107
		8613.48	0.97005		8456.02	1.01924		8439.33	1.06472
		8616.75	0.9719		8456.99	1.00769		8440.35	1.05816
		8620.03	0.97364		8458.06	0.99599		8441.13	1.05163
		8623.34	0.97386		8459.02	0.98438		8442.29	1.04466
		8626.66	0.97543		8460.06	0.96963		8443.34	1.03793
		8630.01	0.97689		8461.3	0.95934		8444.36	1.0311
		8633.37	0.98082		8462.06	0.952		8445.31	1.02484
		8636.75	0.98623		8463	0.93935		8446.23	1.01849
		8640.15	0.99284		8464.06	0.92838		8447.25	1.01381
		8643.57	0.99799		8465.03	0.92082		8448.17	1.00996
		8647.01	1.00317		8465.99	0.91471		8449.08	1.00582
		8650.47	1.00661		8467.25	0.91382		8450.11	1.00142
		8653.94	1.00978		8468.06	0.91507		8451.06	0.99602
		8657.44	1.01336		8469	0.92053		8452.05	0.99053
		8660.95	1.01792		8470.06	0.9305		8453.1	0.98377
		8664.49	1.02368		8471.03	0.94127		8454.05	0.97708
		8668.04	1.02904		8471.98	0.95786		8455.01	0.97001
		8671.61	1.03113		8473.14	0.97257		8456.1	0.96328
		8675.2	1.02881		8474.14	0.98386		8457.05	0.95718
		8678.81	1.02388		8475	0.99799		8458.14	0.95174
		8682.44	1.01643		8476.03	1.01306		8459.17	0.94771
		8686.09	1.00756		8477.05	1.02332		8460.12	0.94484
		8689.76	1.00028		8477.97	1.03236		8461.11	0.94346
		8693.44	0.99643		8479.1	1.03723		8462.17	0.9434
		8697.15	0.99609		8480.29	1.03882		8463.16	0.94461
		8700.87	0.99788		8480.98	1.03822		8464.25	0.94704
		8704.61	0.99938		8482.01	1.03424		8465.31	0.95036
		8708.38	0.99666		8483.07	1.02921		8466.33	0.95461
		8712.16	0.99016		8485.16	1.01509		8467.32	0.95933
		8715.96	0.98349		8487.23	1.00554		8468.07	0.96467
		8719.77	0.98057		8489.09	0.99943		8469.24	0.97036
		8723.61	0.98134		8491.08	1.0009		8470.12	0.97615
		8727.47	0.98201		8493.32	1.00778		8471.08	0.98151
		8731.35	0.98373		8495.08	1.01599		8472.31	0.98727
		8735.24	0.98545		8497.01	1.02544		8473.2	0.99214
		8739.15	0.98727		8499.39	1.0343		8474.26	0.99633
		8743.09	0.99025		8501.02	1.04102		8475.26	0.9996
		8747.04	0.99316		8502.97	1.0459		8476.18	1.00216
		8751.01	0.99655		8505.41	1.04698		8477.17	1.00398
		8755	0.9992		8506.99	1.04479		8478.13	1.00503
		8759.01	1.00287		8508.98	1.03855		8478.99	1.00536
		8763.04	1.00524		8511.37	1.02979		8480.08	1.00563
		8767.08	1.00796		8512.99	1.01847		8481.05	1.00572
		8771.15	1.00973		8515.01	1.00258		8482.04	1.00575
		8775.24	1.01204		8517.27	0.9855		8483	1.00668
		8779.34	1.01221		8519	0.96647		8484.03	1.00849
		8783.46	1.0105		8521.01	0.94738		8484.99	1.01155
		8787.61	1.0074		8523.09	0.9307		8487.01	1.02178
		8791.77	1.0028		8525.03	0.91643		8489	1.03806
		8795.95	0.99798		8527.03	0.9071		8491.17	1.05643
		8800.15	0.99516		8529.16	0.90443		8493.16	1.07319
		8804.37	0.99499		8531.05	0.9083		8495.26	1.08597
		8808.6	0.99559		8533.05	0.91924		8497.19	1.09406
		8812.86	0.9964		8535.22	0.93804		8499.35	1.09851
		8817.14	0.9975		8537.07	0.95484		8501.35	1.09972
		8821.43	0.99804		8539.06	0.9753		8503.35	1.09805
		8825.74	0.99684		8541.14	0.99603		8505.32	1.08922
		8830.08	0.99437		8543.23	1.01035		8507.28	1.0838
		8834.43	0.99257		8545.11	1.02306		8509.28	1.07119
		8838.8	0.99106		8547.06	1.03308		8511.08	1.05601
		8843.19	0.99031		8549.35	1.03855		8513.05	1.03784
		8847.6	0.98942		8551.06	1.04082		8515.12	1.01646
		8852.02	0.98916		8553	1.04036		8517.06	0.99444
		8856.47	0.98896		8555.42	1.03844		8519.17	0.97346
		8860.94	0.98876		8556.99	1.03563		8521.21	0.95517
		8865.42	0.99019		8558.98	1.03199		8523.25	0.94133
		8869.92	0.99252		8561.4	1.02872		8525.29	0.93363
		8874.45	0.99496		8562.97	1.02502		8527.34	0.93284
		8878.99	0.99693		8565	1.02084		8529.45	0.93811
		8883.55	1.00051		8567.2	1.01779		8531.43	0.94709
		8888.13	1.00389		8568.98	1.01569		8533.48	0.9586
		8892.73	1.00644		8571.02	1.01454		8535.42	0.9713
		8897.35	1.00764		8573.14	1.0127		8537.37	0.98294
		8901.98	1.0073		8575.03	1.01155		8539.38	0.99322
		8906.64	1.00521		8577.05	1.00905		8541.23	1.00135
		8911.31	1.0021		8579.23	1.00557		8543.25	1.00749
		8916.01	0.99954		8581.12	1.00286		8545.26	1.01115
		8920.72	0.99794		8583.1	0.99978		8547.25	1.01269
		8925.45	0.99743		8585.13	0.99687		8549.23	1.01269
		8930.2	0.99656		8587.28	0.99605		8551.29	1.01194
		8934.97	0.99658		8589.09	0.9965		8553.31	1.01065
		8939.76	0.99697		8591	0.99811		8555.41	1.00885
		8944.57	0.99699		8593.42	0.99982		8557.4	1.0067
		8949.4	0.99708		8595	1.00013		8559.42	1.00386
		8954.24	0.99664		8597	0.99869		8561.48	1.00098
		8959.11	0.99651		8599.42	0.9959		8563.55	0.99945
		8963.99	0.99547		8600.98	0.99172		8565.58	1.00005
		8968.9	0.99568		8603.01	0.98599		8567.53	1.00371
		8973.82	0.99496		8605.19	0.98119		8569.5	1.01024
		8978.76	0.99464		8607.01	0.97735		8571.53	1.01848
		8983.72	0.99493		8609.02	0.97453		8573.31	1.0268
		8988.7	0.99539		8611.18	0.97304		8575.31	1.03466
		8993.7	0.99551		8613.03	0.97281		8577.17	1.04134
		8998.71	0.9961		8615.05	0.97403		8579.24	1.04654
		9003.75	0.99736		8617.22	0.97697		8581.35	1.04999
		9008.81	0.99804		8619.16	0.98		8583.28	1.052
		9013.88	0.99922		8621.1	0.98467		8585.39	1.05191
		9018.97	1.00013		8623.06	0.98923		8587.43	1.04963
		9024.08	1.00108		8625.37	0.99455		8589.47	1.04553
		9029.22	1.00133		8627.07	0.99945		8591.51	1.039
		9034.37	1.00064		8628.98	1.00507		8593.66	1.03086
		9039.54	1.00145		8631.43	1.01025		8595.59	1.0215
		9044.73	1.00169		8632.97	1.01416		8597.6	1.01184
		9049.93	1.00135		8636.17	1.01959		8599.61	1.00266
		9055.16	1.00057		8639.1	1.02197		8601.55	0.99424
		9060.4	1.00031		8641.98	1.02298		8603.5	0.9871
		9065.67	0.99999		8645.26	1.02343		8605.44	0.98145
		9070.95	0.9992		8647.95	1.02282		8607.38	0.9774
		9076.26	0.99961		8651.24	1.02022		8609.32	0.97479
		9081.58	0.99945		8654	1.01393		8611.34	0.97391
		9086.92	0.9993		8657.2	1.00471		8613.43	0.97381
		9092.28	0.99821		8660.06	0.99451		8615.41	0.97283
		9097.66	0.99892		8663.09	0.9873		8617.46	0.97496
		9103.05	0.999		8666.11	0.98293		8619.52	0.97625
		9108.47	0.99793		8669.15	0.98204		8621.65	0.97893
		9113.91	0.9983		8672.06	0.98495		8623.63	0.9764
		9119.36	0.99826		8675.22	0.98807		8625.76	0.97704
		9124.83	0.99806		8678.04	0.99085		8627.68	0.97763
		9130.33	0.99746		8681.14	0.9926		8629.56	0.97849
		9135.84	0.99798		8684.14	0.99248		8631.66	0.97989
		9141.37	0.99827		8686.97	0.9908		8633.58	0.98165
		9146.92	0.99914		8690.3	0.98955		8635.57	0.98396
		9152.49	0.99977		8692.96	0.98939		8638.41	0.98781
		9158.08	1.00044		8696.22	0.99189		8641.44	0.9923
		9163.68	1.00071		8699.04	0.99592		8644.4	0.99668
		9169.31	1.00059		8702.17	1.00028		8647.4	0.99914
		9174.95	1.00088		8705.1	1.00424		8650.53	1.00238
		9180.62	1.0009		8708.14	1.00791		8653.61	1.00493
		9186.3	1.0007		8711.07	1.01169		8656.54	1.00701
		9192	1.00063		8714.2	1.01575		8659.76	1.00939
		9197.73	1.00127		8717.05	1.0188		8662.73	1.01194
		9203.47	1.00165		8720.09	1.02036		8665.63	1.01493
		9209.22	1.00141		8723.19	1.02		8668.53	1.01737
		9215	1.0016		8725.98	1.01829		8671.47	1.01886
		9220.8	1.00103		8729.29	1.01666		8674.34	1.01822
		9226.61	1.00091		8731.97	1.01335		8677.4	1.01623
		9232.45	1.00048		8735.23	1.00995		8680.49	1.01276
		9238.31	1.00077		8738.92	1.00237		8683.58	1.00838
		9244.18	1.00044		8743.17	0.99291		8686.64	1.00353
		9250.07	1.00025		8747.27	0.98625		8689.67	0.99911
		9255.98	1.00013		8751.06	0.98409		8692.62	0.99577
		9261.91	1.00026		8755.1	0.9861		8695.73	0.99426
		9267.86	1.00012		8758.94	0.99106		8698.61	0.99415
		9273.83	0.99986		8763.21	0.99657		8701.43	0.99389
		9279.82	1.00018		8767.2	0.99966		8704.32	0.98972
		9285.82	1.0003		8771.07	1.00002		8707.36	0.99014
		9291.85	1.00046		8775.08	0.99892		8710.29	0.99115
		9297.89	1.00026		8779.01	0.99792		8713.37	0.98788
		9303.96	1.00096		8783.22	0.99791		8716.45	0.98438
		9310.04	1.00098		8787.2	0.99755		8719.54	0.98248
		9316.14	1.0009		8791.05	0.99703		8722.55	0.9822
		9322.26	1.00135		8795.06	0.99715		8725.64	0.9824
		9328.4	1.00133		8799.02	0.9986		8728.51	0.98307
		9334.56	1.00159		8803.2	1.00026		8731.53	0.9833
		9340.74	1.0015		8807.2	1.00125		8734.3	0.98424
		9346.93	1.00152		8811.04	1.00275		8737.21	0.98509
		9353.15	1.00166		8815.08	1.00588		8740.13	0.9862
		9359.38	1.00149		8819.02	1.00956		8743.26	0.98789
		9365.64	1.00163		8823.18	1.01162		8746.26	0.98945
		9371.91	1.00165		8827.18	1.01157		8749.33	0.99123
		9378.2	1.00158		8831.06	1.00978		8752.32	0.99281
		9384.51	1.00147		8835.09	1.00802		8755.32	0.99478
		9390.84	1.00125		8838.97	1.00622		8758.4	0.99674
		9397.19	1.00121		8843.21	1.00489		8761.33	0.9984
		9403.56	1.001		8847.26	1.00341		8764.3	0.99992
		9409.94	1.00122		8851.07	1.00167		8767.16	1.00109
		9416.35	1.00104		8855.12	0.9998		8770.1	1.00225
		9422.77	1.00088		8858.95	0.99766		8773.07	1.00316
		9429.22	1.0008		8863.17	0.99618		8776.05	1.00392
		9435.68	1.00055		8867.25	0.99558		8779.14	1.00487
		9442.16	1.00035		8871.09	0.99627		8782.23	1.00391
		9448.67	1.00023		8875.13	0.99752		8785.22	1.00381
		9455.19	1.00011		8878.94	0.99775		8788.24	1.00254
		9461.73	1.0001		8883.13	0.99711		8791.3	1.00047
		9468.28	1.00022		8887.25	0.99609		8794.26	0.99836
		9474.86	0.99992		8891.11	0.99594		8797.17	0.99663
		9481.45	0.9998		8895.17	0.99612		8800.09	0.99541
		9488.07	0.99979		8898.98	0.99684		8803.02	0.99484
		9494.7	0.99977		8903.08	0.99838		8805.94	0.99468
		9501.36	0.99992		8907.06	1.00116		8808.94	0.99539
		9508.03	0.9996		8911.18	1.00462		8812.02	0.99541
		9514.72	0.99948		8915.16	1.00749		8815.21	0.99584
		9521.43	0.99932		8919.09	1.00903		8818.22	0.99605
		9528.16	0.99912		8923.08	1.0086		8821.3	0.99595
		9534.91	0.99899		8926.95	1.0063		8824.39	0.9961
		9541.68	0.99885		8931.19	1.00351		8827.25	0.99525
		9548.46	0.99914		8935.26	1.00069		8830.16	0.99439
		9555.27	0.99876		8940.05	0.99906		8833.1	0.99354
		9562.09	0.99836		8945.07	0.99892		8836.04	0.99289
		9568.93	0.99819		8950.21	0.99996		8839.07	0.99234
					8954.93	1.00014		8842.05	0.99205
					8960.25	0.99921		8845.04	0.99203
					8965.05	0.9975		8848.14	0.99179
					8970.14	0.996		8851.21	0.99164
					8974.99	0.99574		8854.35	0.99154
					8980.1	0.99643		8857.32	0.99194
					8985.18	0.99714		8860.31	0.99251
					8990.18	0.99728		8863.24	0.99241
					8995.1	0.99727		8866.09	0.99444
					9000.06	0.9975		8869.1	0.99573
					9005.17	0.99756		8872.11	0.99679
					9009.97	0.99742		8875.12	0.99754
					9015.12	0.9976		8878.13	0.99914
					9020.13	0.9985		8881.25	1.00068
					9025.24	0.9994		8884.31	1.00234
					9030.08	0.99965		8887.33	1.00413
					9035.07	0.99875		8890.42	1.00571
					9040.18	0.99711		8893.33	1.00683
					9045.01	0.99548		8896.32	1.00809
					9050.14	0.99452		8899.27	1.0082
					9055.13	0.99397		8902.11	1.00813
					9060.14	0.99336		8905.06	1.00758
					9065.2	0.993		8908.09	1.00652
					9070.05	0.99321		8911.17	1.00546
					9075.25	0.99362		8914.13	1.00475
					9080	0.99335		8917.28	1.004
					9085.08	0.99251		8920.25	1.00354
					9090.23	0.99103		8923.29	1.00323
					9094.9	0.98932		8926.41	1.00327
					9100.24	0.98879		8929.34	1.00291
					9105.08	0.98836		8932.28	1.00313
					9110.26	0.98755		8935.14	1.00362
					9115.1	0.98707		8939.07	1.00417
					9120.06	0.98671		8943.08	1.00499
					9125.25	0.98636		8947.14	1.00405
					9130.02	0.98618		8951.19	1.00572
					9035.58	1.00009		8955.25	1.00552
					9040.69	0.99851		8959.28	1.00583
					9045.52	0.99694		8963.27	1.00561
					9050.66	0.99605		8967.23	1.00573
					9055.64	0.99557		8970.85	1.00589
					9060.66	0.99504		8974.85	1.00642
					9065.71	0.99477		8978.82	1.00746
					9070.56	0.99507
					9075.76	0.99557
					9080.51	0.99539
					9085.59	0.99463
					9090.74	0.99323
					9095.41	0.99159
					9100.76	0.99115
					9105.6	0.99082
					9110.77	0.9901
					9115.61	0.98972
					9120.58	0.98945
					9125.76	0.98921
					9130.53	0.98913

## Sheet: Figure 2b
		X-axis	Y-axis		X-axis	Y-axis		X-axis	Y-axis
Figure 2b	Ni foil	R(Å)	FTk3x(k) (arb. units)	NiO foil	R(Å)	FTk3x(k) (arb. units)	NiCuCr/C	R(Å)	FTk3x(k) (arb. units)
		0	0.01025		0	0.14033		0	0.05478
		0.03068	0.01604		0.03068	0.13733		0.03068	0.05354
		0.06136	0.02551		0.06136	0.12916		0.06136	0.04987
		0.09204	0.0335		0.09204	0.1183		0.09204	0.04394
		0.12272	0.03843		0.12272	0.10907		0.12272	0.03616
		0.1534	0.03961		0.1534	0.10663		0.1534	0.02742
		0.18408	0.03691		0.18408	0.11376		0.18408	0.02008
		0.21476	0.03079		0.21476	0.12838		0.21476	0.01938
		0.24544	0.02245		0.24544	0.1456		0.24544	0.02694
		0.27612	0.01497		0.27612	0.16082		0.27612	0.03779
		0.3068	0.01548		0.3068	0.17086		0.3068	0.04862
		0.33748	0.02374		0.33748	0.17409		0.33748	0.05774
		0.36816	0.03295		0.36816	0.17054		0.36816	0.06405
		0.39884	0.04014		0.39884	0.16228		0.39884	0.06675
		0.42951	0.04403		0.42951	0.15386		0.42951	0.06529
		0.46019	0.04396		0.46019	0.15204		0.46019	0.05945
		0.49087	0.03976		0.49087	0.16283		0.49087	0.04941
		0.52155	0.0317		0.52155	0.18694		0.52155	0.03588
		0.55223	0.02045		0.55223	0.21974		0.55223	0.02113
		0.58291	0.008		0.58291	0.25511		0.58291	0.01622
		0.61359	0.01163		0.61359	0.28782		0.61359	0.03085
		0.64427	0.02667		0.64427	0.31413		0.64427	0.05016
		0.67495	0.04155		0.67495	0.33187		0.67495	0.06872
		0.70563	0.05462		0.70563	0.34061		0.70563	0.08445
		0.73631	0.06481		0.73631	0.34183		0.73631	0.09593
		0.76699	0.07132		0.76699	0.33909		0.76699	0.10209
		0.79767	0.07369		0.79767	0.33767		0.79767	0.10224
		0.82835	0.07185		0.82835	0.34339		0.82835	0.09609
		0.85903	0.06621		0.85903	0.36023		0.85903	0.08383
		0.88971	0.05786		0.88971	0.38841		0.88971	0.06613
		0.92039	0.04868		0.92039	0.42442		0.92039	0.04422
		0.95107	0.04147		0.95107	0.46299		0.95107	0.02099
		0.98175	0.03886		0.98175	0.49907		0.98175	0.01699
		1.01243	0.04052		1.01243	0.52915		1.01243	0.04023
		1.04311	0.04305		1.04311	0.55195		1.04311	0.06444
		1.07379	0.04328		1.07379	0.56878		1.07379	0.08528
		1.10447	0.0405		1.10447	0.58356		1.10447	0.10085
		1.13515	0.0388		1.13515	0.60217		1.13515	0.1099
		1.16583	0.04773		1.16583	0.63084		1.16583	0.1119
		1.19651	0.07105		1.19651	0.67394		1.19651	0.10743
		1.22718	0.10376		1.22718	0.73227		1.22718	0.09907
		1.25786	0.14033		1.25786	0.80299		1.25786	0.09316
		1.28854	0.17589		1.28854	0.88114		1.28854	0.09983
		1.31922	0.2059		1.31922	0.96149		1.31922	0.12547
		1.3499	0.22643		1.3499	1.04004		1.3499	0.16706
		1.38058	0.23501		1.38058	1.11488		1.38058	0.21853
		1.41126	0.23227		1.41126	1.18655		1.41126	0.27488
		1.44194	0.2248		1.44194	1.25779		1.44194	0.33207
		1.47262	0.22836		1.47262	1.33258		1.47262	0.38655
		1.5033	0.26325		1.5033	1.41473		1.5033	0.43519
		1.53398	0.33707		1.53398	1.50619		1.53398	0.47541
		1.56466	0.44098		1.56466	1.60578		1.56466	0.50569
		1.59534	0.56174		1.59534	1.70873		1.59534	0.52633
		1.62602	0.68769		1.62602	1.8073		1.62602	0.54072
		1.6567	0.80997		1.6567	1.8918		1.6567	0.55684
		1.68738	0.92344		1.68738	1.95201		1.68738	0.5881
		1.71806	1.02855		1.71806	1.97838		1.71806	0.65106
		1.74874	1.1333		1.74874	1.9631		1.74874	0.75922
		1.77942	1.25413		1.77942	1.90093		1.77942	0.91768
		1.8101	1.41324		1.8101	1.78974		1.8101	1.12367
		1.84078	1.63158		1.84078	1.63097		1.84078	1.37017
		1.87146	1.92074		1.87146	1.42985		1.87146	1.64843
		1.90214	2.27936		1.90214	1.19568		1.90214	1.94891
		1.93282	2.69497		1.93282	0.94243		1.93282	2.26155
		1.9635	3.14777		1.9635	0.69136		1.9635	2.57584
		1.99418	3.61399		1.99418	0.48004		1.99418	2.88103
		2.02485	4.06818		2.02485	0.38012		2.02485	3.16641
		2.05553	4.48504		2.05553	0.43339		2.05553	3.42166
		2.08621	4.84089		2.08621	0.55309		2.08621	3.63729
		2.11689	5.11513		2.11689	0.66103		2.11689	3.805
		2.14757	5.29139		2.14757	0.72797		2.14757	3.91814
		2.17825	5.3586		2.17825	0.74918		2.17825	3.97197
		2.20893	5.31161		2.20893	0.73916		2.20893	3.96397
		2.23961	5.15153		2.23961	0.73657		2.23961	3.89398
		2.27029	4.88561		2.27029	0.80126		2.27029	3.76419
		2.30097	4.52677		2.30097	0.97758		2.30097	3.57913
		2.33165	4.0927		2.33165	1.26098		2.33165	3.34546
		2.36233	3.60471		2.36233	1.6195		2.36233	3.07161
		2.39301	3.08637		2.39301	2.01997		2.39301	2.76746
		2.42369	2.56209		2.42369	2.43394		2.42369	2.44386
		2.45437	2.05573		2.45437	2.83685		2.45437	2.11211
		2.48505	1.58957		2.48505	3.20724		2.48505	1.78356
		2.51573	1.18373		2.51573	3.52668		2.51573	1.4691
		2.54641	0.85622		2.54641	3.78004		2.54641	1.17895
		2.57709	0.62238		2.57709	3.95593		2.57709	0.92247
		2.60777	0.48787		2.60777	4.04701		2.60777	0.70824
		2.63845	0.43187		2.63845	4.05017		2.63845	0.54395
		2.66913	0.41076		2.66913	3.96656		2.66913	0.43452
		2.69981	0.39026		2.69981	3.8013		2.69981	0.37668
		2.73049	0.35758		2.73049	3.56317		2.73049	0.35499
		2.76117	0.31351		2.76117	3.26392		2.76117	0.34939
		2.79185	0.26402		2.79185	2.91759		2.79185	0.34591
		2.82252	0.21512		2.82252	2.53967		2.82252	0.33876
		2.8532	0.17032		2.8532	2.14619		2.8532	0.32737
		2.88388	0.13184		2.88388	1.75292		2.88388	0.31354
		2.91456	0.10909		2.91456	1.37449		2.91456	0.29967
		2.94524	0.12554		2.94524	1.02374		2.94524	0.28802
		2.97592	0.18633		2.97592	0.71117		2.97592	0.28083
		3.0066	0.27417		3.0066	0.44478		3.0066	0.28065
		3.03728	0.37593		3.03728	0.23082		3.03728	0.29049
		3.06796	0.48247		3.06796	0.08374		3.06796	0.31288
		3.09864	0.58602		3.09864	0.08863		3.09864	0.34853
		3.12932	0.67993		3.12932	0.14778		3.12932	0.3957
		3.16	0.75893		3.16	0.17688		3.16	0.45072
		3.19068	0.81958		3.19068	0.17613		3.19068	0.50897
		3.22136	0.86037		3.22136	0.15271		3.22136	0.56571
		3.25204	0.88174		3.25204	0.11489		3.25204	0.6166
		3.28272	0.88575		3.28272	0.07144		3.28272	0.65801
		3.3134	0.87564		3.3134	0.03786		3.3134	0.68732
		3.34408	0.85518		3.34408	0.05286		3.34408	0.70304
		3.37476	0.82814		3.37476	0.09635		3.37476	0.7049
		3.40544	0.79778		3.40544	0.14841		3.40544	0.69386
		3.43612	0.76673		3.43612	0.21019		3.43612	0.67201
		3.4668	0.73709		3.4668	0.28457		3.4668	0.64242
		3.49748	0.7108		3.49748	0.37245		3.49748	0.60888
		3.52816	0.69008		3.52816	0.47222		3.52816	0.57559
		3.55884	0.6776		3.55884	0.58028		3.55884	0.54689
		3.58952	0.67655		3.58952	0.69185		3.58952	0.52686
		3.62019	0.69027		3.62019	0.80169		3.62019	0.51904
		3.65087	0.72182		3.65087	0.90466		3.65087	0.52614
		3.68155	0.77352		3.68155	0.99625		3.68155	0.54985
		3.71223	0.84669		3.71223	1.07288		3.71223	0.59071
		3.74291	0.94135		3.74291	1.13221		3.74291	0.64798
		3.77359	1.05605		3.77359	1.17324		3.77359	0.71975
		3.80427	1.18764		3.80427	1.19633		3.80427	0.803
		3.83495	1.33116		3.83495	1.20304		3.83495	0.89377
		3.86563	1.48001		3.86563	1.19595		3.86563	0.9875
		3.89631	1.62628		3.89631	1.17828		3.89631	1.07927
		3.92699	1.76129		3.92699	1.15343		3.92699	1.16417
		3.95767	1.87632		3.95767	1.12459		3.95767	1.23764
		3.98835	1.96337		3.98835	1.09423		3.98835	1.2958
		4.01903	2.0159		4.01903	1.06388		4.01903	1.33574
		4.04971	2.02954		4.04971	1.03407		4.04971	1.35572
		4.08039	2.00263		4.08039	1.00442		4.08039	1.35538
		4.11107	1.93666		4.11107	0.97411		4.11107	1.33578
		4.14175	1.83657		4.14175	0.94224		4.14175	1.2994
		4.17243	1.71082		4.17243	0.90839		4.17243	1.25003
		4.20311	1.57142		4.20311	0.87297		4.20311	1.19255
		4.23379	1.43356		4.23379	0.83749		4.23379	1.13253
		4.26447	1.31447		4.26447	0.80482		4.26447	1.07567
		4.29515	1.23059		4.29515	0.77907		4.29515	1.02708
		4.32583	1.19261		4.32583	0.76518		4.32583	0.99042
		4.35651	1.20088		4.35651	0.76799		4.35651	0.96729
		4.38719	1.24566		4.38719	0.79089		4.38719	0.95712
		4.41786	1.31255		4.41786	0.83467		4.41786	0.95762
		4.44854	1.38817		4.44854	0.89732		4.44854	0.96577
		4.47922	1.46289		4.47922	0.97484		4.47922	0.97863
		4.5099	1.53083		4.5099	1.06221		4.5099	0.99394
		4.54058	1.58885		4.54058	1.15431		4.54058	1.0102
		4.57126	1.63528		4.57126	1.24631		4.57126	1.0265
		4.60194	1.66891		4.60194	1.33389		4.60194	1.04217
		4.63262	1.68839		4.63262	1.41328		4.63262	1.05647
		4.6633	1.69206		4.6633	1.4813		4.6633	1.06832
		4.69398	1.67818		4.69398	1.53535		4.69398	1.07626
		4.72466	1.64529		4.72466	1.57336		4.72466	1.07855
		4.75534	1.59277		4.75534	1.5938		4.75534	1.07338
		4.78602	1.52115		4.78602	1.59566		4.78602	1.05913
		4.8167	1.43245		4.8167	1.57835		4.8167	1.03464
		4.84738	1.33018		4.84738	1.54176		4.84738	0.99935
		4.87806	1.21921		4.87806	1.48613		4.87806	0.9535
		4.90874	1.10541		4.90874	1.41214		4.90874	0.89809
		4.93942	0.99513		4.93942	1.32084		4.93942	0.83487
		4.9701	0.89438		4.9701	1.21374		4.9701	0.76626
		5.00078	0.80782		5.00078	1.09284		5.00078	0.69515
		5.03146	0.73772		5.03146	0.96072		5.03146	0.6247
		5.06214	0.6833		5.06214	0.82078		5.06214	0.55809
		5.09282	0.64107		5.09282	0.67754		5.09282	0.49813
		5.1235	0.60603		5.1235	0.53771		5.1235	0.44684
		5.15418	0.57332		5.15418	0.41269		5.15418	0.40503
		5.18486	0.53939		5.18486	0.32407		5.18486	0.37204
		5.21553	0.5024		5.21553	0.30261		5.21553	0.34595
		5.24621	0.46216		5.24621	0.3531		5.24621	0.32415
		5.27689	0.41969		5.27689	0.44301		5.27689	0.3041
		5.30757	0.37672		5.30757	0.54453		5.30757	0.28389
		5.33825	0.33512		5.33825	0.64424		5.33825	0.26245
		5.36893	0.2965		5.36893	0.7361		5.36893	0.23956
		5.39961	0.26178		5.39961	0.81727		5.39961	0.21566
		5.43029	0.23108		5.43029	0.88638		5.43029	0.19159
		5.46097	0.20374		5.46097	0.94272		5.46097	0.16839
		5.49165	0.17874		5.49165	0.98583		5.49165	0.14701
		5.52233	0.15517		5.52233	1.01523		5.52233	0.12814
		5.55301	0.13275		5.55301	1.03033		5.55301	0.11206
		5.58369	0.11226		5.58369	1.03044		5.58369	0.09864
		5.61437	0.09591		5.61437	1.01489		5.61437	0.08749
		5.64505	0.0871		5.64505	0.98317		5.64505	0.0783
		5.67573	0.08828		5.67573	0.93517		5.67573	0.07108
		5.70641	0.09805		5.70641	0.87134		5.70641	0.06628
		5.73709	0.11233		5.73709	0.7929		5.73709	0.06455
		5.76777	0.12733		5.76777	0.70187		5.76777	0.06613
		5.79845	0.14062		5.79845	0.60121		5.79845	0.07043
		5.82913	0.15095		5.82913	0.49487		5.82913	0.07626
		5.85981	0.15797		5.85981	0.3881		5.85981	0.08231
		5.89049	0.16204		5.89049	0.28828		5.89049	0.08749
		5.92117	0.1641		5.92117	0.20779		5.92117	0.09111
		5.95185	0.16538		5.95185	0.16759		5.95185	0.0929
		5.98253	0.16707		5.98253	0.17961		5.98253	0.09297
		6.0132	0.16986		6.0132	0.2203		6.0132	0.09184
		6.04388	0.17365		6.04388	0.2637		6.04388	0.09036
		6.07456	0.17756		6.07456	0.29837		6.07456	0.0896
		6.10524	0.18027		6.10524	0.32059		6.10524	0.09056
		6.13592	0.18045		6.13592	0.33018		6.13592	0.09392
		6.1666	0.17728		6.1666	0.32896		6.1666	0.09977
		6.19728	0.17084		6.19728	0.32008		6.19728	0.10772
		6.22796	0.16259		6.22796	0.30747		6.22796	0.11709
		6.25864	0.15571		6.25864	0.29517		6.25864	0.12727
		6.28932	0.15493		6.28932	0.28629		6.28932	0.13774
		6.32	0.16465		6.32	0.28213		6.32	0.14818
		6.35068	0.18613		6.35068	0.28175		6.35068	0.15837
		6.38136	0.21684		6.38136	0.28262		6.38136	0.16814
		6.41204	0.25254		6.41204	0.28169		6.41204	0.17725
		6.44272	0.28896		6.44272	0.27638		6.44272	0.18537
		6.4734	0.32245		6.4734	0.26506		6.4734	0.19205
		6.50408	0.34999		6.50408	0.24729		6.50408	0.19669
		6.53476	0.36918		6.53476	0.22374		6.53476	0.19864
		6.56544	0.37825		6.56544	0.19628		6.56544	0.19724
		6.59612	0.37604		6.59612	0.16808		6.59612	0.19187
		6.6268	0.3621		6.6268	0.14396		6.6268	0.18205
		6.65748	0.33666		6.65748	0.13015		6.65748	0.16747
		6.68816	0.30081		6.68816	0.13141		6.68816	0.14803
		6.71884	0.25674		6.71884	0.14666		6.71884	0.1239
		6.74952	0.20848		6.74952	0.17034		6.74952	0.09549
		6.7802	0.16403		6.7802	0.19724		6.7802	0.06358
		6.81087	0.13924		6.81087	0.22414		6.81087	0.02997
		6.84155	0.15153		6.84155	0.24929		6.84155	0.01749
		6.87223	0.19567		6.87223	0.27177		6.87223	0.05128
		6.90291	0.25404		6.90291	0.29107		6.90291	0.08898
		6.93359	0.31547		6.93359	0.30678		6.93359	0.12604
		6.96427	0.37417		6.96427	0.31852		6.96427	0.16112
		6.99495	0.42678		6.99495	0.32584		6.99495	0.19321
		7.02563	0.47119		7.02563	0.32834		7.02563	0.22154
		7.05631	0.50607		7.05631	0.32567		7.05631	0.24548
		7.08699	0.53074		7.08699	0.31773		7.08699	0.26465
		7.11767	0.54502		7.11767	0.30471		7.11767	0.27883
		7.14835	0.54924		7.14835	0.28724		7.14835	0.28801
		7.17903	0.54408		7.17903	0.26647		7.17903	0.29233
		7.20971	0.53057		7.20971	0.24418		7.20971	0.29208
		7.24039	0.50995		7.24039	0.22289		7.24039	0.28767
		7.27107	0.48363		7.27107	0.20573		7.27107	0.27958
		7.30175	0.45312		7.30175	0.19598		7.30175	0.26834
		7.33243	0.41991		7.33243	0.19583		7.33243	0.2545
		7.36311	0.38546		7.36311	0.2052		7.36311	0.23865
		7.39379	0.35112		7.39379	0.22183		7.39379	0.22136
		7.42447	0.31812		7.42447	0.24254		7.42447	0.2032
		7.45515	0.28749		7.45515	0.26438		7.45515	0.18476
		7.48583	0.26005		7.48583	0.28507		7.48583	0.16666
		7.51651	0.23634		7.51651	0.30297		7.51651	0.14953
		7.54719	0.21654		7.54719	0.31697		7.54719	0.134
		7.57787	0.20042		7.57787	0.32637		7.57787	0.12069
		7.60854	0.18736		7.60854	0.33079		7.60854	0.11003
		7.63922	0.17637		7.63922	0.33007		7.63922	0.10219
		7.6699	0.16631		7.6699	0.32426		7.6699	0.09692
		7.70058	0.156		7.70058	0.31357		7.70058	0.09357
		7.73126	0.14441		7.73126	0.29837		7.73126	0.09125
		7.76194	0.13076		7.76194	0.2791		7.76194	0.08905
		7.79262	0.11456		7.79262	0.25632		7.79262	0.08623
		7.8233	0.09573		7.8233	0.23066		7.8233	0.0823
		7.85398	0.0747		7.85398	0.20278		7.85398	0.07704
		7.88466	0.05307		7.88466	0.17341		7.88466	0.07054
		7.91534	0.03618		7.91534	0.14327		7.91534	0.06324
		7.94602	0.03758		7.94602	0.11316		7.94602	0.05598
		7.9767	0.05761		7.9767	0.08402		7.9767	0.05014
		8.00738	0.08373		8.00738	0.05739		8.00738	0.04752
		8.03806	0.11067		8.03806	0.03719		8.03806	0.04949
		8.06874	0.13638		8.06874	0.03341		8.06874	0.05588
		8.09942	0.1597		8.09942	0.04743		8.09942	0.06529
		8.1301	0.1799		8.1301	0.0675		8.1301	0.0762
		8.16078	0.19654		8.16078	0.08881		8.16078	0.08746
		8.19146	0.20945		8.19146	0.11048		8.19146	0.09833
		8.22214	0.21872		8.22214	0.13267		8.22214	0.1083
		8.25282	0.22464		8.25282	0.15578		8.25282	0.11707
		8.2835	0.22766		8.2835	0.18007		8.2835	0.12444
		8.31418	0.22836		8.31418	0.20551		8.31418	0.13035
		8.34486	0.22735		8.34486	0.23165		8.34486	0.1348
		8.37554	0.22521		8.37554	0.25762		8.37554	0.13785
		8.40621	0.22246		8.40621	0.28222		8.40621	0.13962
		8.43689	0.21949		8.43689	0.30403		8.43689	0.14024
		8.46757	0.21657		8.46757	0.32157		8.46757	0.13986
		8.49825	0.21381		8.49825	0.3334		8.49825	0.13861
		8.52893	0.21119		8.52893	0.33831		8.52893	0.13663
		8.55961	0.20853		8.55961	0.33542		8.55961	0.13402
		8.59029	0.20555		8.59029	0.32427		8.59029	0.13086
		8.62097	0.20188		8.62097	0.30493		8.62097	0.12721
		8.65165	0.19707		8.65165	0.27804		8.65165	0.12311
		8.68233	0.1907		8.68233	0.24487		8.68233	0.11858
		8.71301	0.18237		8.71301	0.20744		8.71301	0.1136
		8.74369	0.17178		8.74369	0.16869		8.74369	0.10819
		8.77437	0.15875		8.77437	0.13304		8.77437	0.10234
		8.80505	0.14329		8.80505	0.10717		8.80505	0.09605
		8.83573	0.12556		8.83573	0.09846		8.83573	0.08934
		8.86641	0.10591		8.86641	0.10698		8.86641	0.08225
		8.89709	0.08487		8.89709	0.12376		8.89709	0.07483
		8.92777	0.06313		8.92777	0.14035		8.92777	0.06717
		8.95845	0.04181		8.95845	0.15215		8.95845	0.05936
		8.98913	0.02369		8.98913	0.15719		8.98913	0.05158
		9.01981	0.01964		9.01981	0.15511		9.01981	0.04402
		9.05049	0.03296		9.05049	0.14678		9.05049	0.03698
		9.08117	0.04962		9.08117	0.13418		9.08117	0.03088
		9.11185	0.06539		9.11185	0.12049		9.11185	0.02628
		9.14253	0.0793		9.14253	0.10991		9.14253	0.02382
		9.17321	0.09104		9.17321	0.1065		9.17321	0.02376
		9.20388	0.10049		9.20388	0.11156		9.20388	0.02565
		9.23456	0.10765		9.23456	0.12247		9.23456	0.02867
		9.26524	0.11259		9.26524	0.13492		9.26524	0.03208
		9.29592	0.11541		9.29592	0.14518		9.29592	0.03542
		9.3266	0.11623		9.3266	0.15073		9.3266	0.03842
		9.35728	0.11519		9.35728	0.15014		9.35728	0.04095
		9.38796	0.11244		9.38796	0.14286		9.38796	0.04296
		9.41864	0.10818		9.41864	0.12906		9.41864	0.04446
		9.44932	0.10264		9.44932	0.1095		9.44932	0.04552
		9.48	0.09616		9.48	0.08544		9.48	0.04625
		9.51068	0.08926		9.51068	0.05849		9.51068	0.04682
		9.54136	0.08265		9.54136	0.03072		9.54136	0.0474
		9.57204	0.07734		9.57204	0.00944		9.57204	0.04822
		9.60272	0.07452		9.60272	0.02614		9.60272	0.04944
		9.6334	0.07515		9.6334	0.0473		9.6334	0.05117
		9.66408	0.07951		9.66408	0.06401		9.66408	0.05342
		9.69476	0.08696		9.69476	0.07502		9.69476	0.05608
		9.72544	0.0963		9.72544	0.07982		9.72544	0.05896
		9.75612	0.10621		9.75612	0.07841		9.75612	0.06179
		9.7868	0.11551		9.7868	0.07134		9.7868	0.0643
		9.81748	0.12326		9.81748	0.05973		9.81748	0.0662
		9.84816	0.12874		9.84816	0.04577		9.84816	0.06726
		9.87884	0.13146		9.87884	0.03425		9.87884	0.06727
		9.90952	0.13121		9.90952	0.03426		9.90952	0.06613
		9.9402	0.12802		9.9402	0.04742		9.9402	0.06376
		9.97088	0.12217		9.97088	0.06561		9.97088	0.0602

## Sheet: Figure 2c
		X-axis	Y-axis	Z-axis
Figure 2c	NiCuCr/C	K(Å-1)	R(Å)	Intensity (arb. units)
		0	0	0.000558744
		0	0.02317	0.00126
		0	0.04633	0.00198
		0	0.0695	0.00268
		0	0.09266	0.0033
		0	0.11583	0.00375
		0	0.139	0.00398
		0	0.16216	0.00401
		0	0.18533	0.00396
		0	0.20849	0.00402
		0	0.23166	0.00434
		0	0.25483	0.0049
		0	0.27799	0.00557
		0	0.30116	0.00614
		0	0.32432	0.00649
		0	0.34749	0.00658
		0	0.37066	0.00645
		0	0.39382	0.00625
		0	0.41699	0.00621
		0	0.44015	0.0065
		0	0.46332	0.0071
		0	0.48649	0.00786
		0	0.50965	0.00854
		0	0.53282	0.00899
		0	0.55599	0.00912
		0	0.57915	0.00895
		0	0.60232	0.0086
		0	0.62548	0.00825
		0	0.64865	0.00814
		0	0.67182	0.00838
		0	0.69498	0.00898
		0	0.71815	0.00982
		0	0.74131	0.01081
		0	0.76448	0.01198
		0	0.78765	0.01342
		0	0.81081	0.01529
		0	0.83398	0.01767
		0	0.85714	0.02057
		0	0.88031	0.02387
		0	0.90348	0.02741
		0	0.92664	0.03101
		0	0.94981	0.03452
		0	0.97297	0.03784
		0	0.99614	0.04092
		0	1.01931	0.04382
		0	1.04247	0.04662
		0	1.06564	0.04949
		0	1.0888	0.05259
		0	1.11197	0.0561
		0	1.13514	0.06016
		0	1.1583	0.06483
		0	1.18147	0.07014
		0	1.20463	0.07603
		0	1.2278	0.08242
		0	1.25097	0.08921
		0	1.27413	0.09625
		0	1.2973	0.10339
		0	1.32046	0.11048
		0	1.34363	0.11736
		0	1.3668	0.12385
		0	1.38996	0.12979
		0	1.41313	0.13499
		0	1.43629	0.13929
		0	1.45946	0.14252
		0	1.48263	0.14452
		0	1.50579	0.14515
		0	1.52896	0.14429
		0	1.55212	0.14185
		0	1.57529	0.13778
		0	1.59846	0.13207
		0	1.62162	0.12477
		0	1.64479	0.116
		0	1.66795	0.10596
		0	1.69112	0.09494
		0	1.71429	0.08341
		0	1.73745	0.07208
		0	1.76062	0.06202
		0	1.78378	0.05482
		0	1.80695	0.05226
		0	1.83012	0.05521
		0	1.85328	0.06276
		0	1.87645	0.07314
		0	1.89961	0.08482
		0	1.92278	0.09678
		0	1.94595	0.10834
		0	1.96911	0.11908
		0	1.99228	0.12871
		0	2.01544	0.13705
		0	2.03861	0.144
		0	2.06178	0.14948
		0	2.08494	0.15351
		0	2.10811	0.15611
		0	2.13127	0.15735
		0	2.15444	0.1573
		0	2.17761	0.15608
		0	2.20077	0.15381
		0	2.22394	0.1506
		0	2.2471	0.1466
		0	2.27027	0.14193
		0	2.29344	0.13673
		0	2.3166	0.13111
		0	2.33977	0.1252
		0	2.36293	0.1191
		0	2.3861	0.11291
		0	2.40927	0.10672
		0	2.43243	0.10059
		0	2.4556	0.0946
		0	2.47876	0.08879
		0	2.50193	0.0832
		0	2.5251	0.07786
		0	2.54826	0.0728
		0	2.57143	0.06802
		0	2.5946	0.06352
		0	2.61776	0.05931
		0	2.64093	0.05538
		0	2.66409	0.05172
		0	2.68726	0.04831
		0	2.71043	0.04515
		0	2.73359	0.04221
		0	2.75676	0.03948
		0	2.77992	0.03695
		0	2.80309	0.0346
		0	2.82626	0.03242
		0	2.84942	0.03041
		0	2.87259	0.02854
		0	2.89575	0.02682
		0	2.91892	0.02524
		0	2.94209	0.02378
		0	2.96525	0.02245
		0	2.98842	0.02123
		0	3.01158	0.02013
		0	3.03475	0.01913
		0	3.05792	0.01824
		0	3.08108	0.01745
		0	3.10425	0.01675
		0	3.12741	0.01614
		0	3.15058	0.0156
		0	3.17375	0.01515
		0	3.19691	0.01476
		0	3.22008	0.01444
		0	3.24324	0.01417
		0	3.26641	0.01396
		0	3.28958	0.01379
		0	3.31274	0.01367
		0	3.33591	0.01358
		0	3.35907	0.01352
		0	3.38224	0.01349
		0	3.40541	0.01348
		0	3.42857	0.01349
		0	3.45174	0.01352
		0	3.4749	0.01355
		0	3.49807	0.0136
		0	3.52124	0.01364
		0	3.5444	0.0137
		0	3.56757	0.01375
		0	3.59073	0.01379
		0	3.6139	0.01383
		0	3.63707	0.01387
		0	3.66023	0.01389
		0	3.6834	0.0139
		0	3.70656	0.0139
		0	3.72973	0.01388
		0	3.7529	0.01385
		0	3.77606	0.0138
		0	3.79923	0.01373
		0	3.82239	0.01365
		0	3.84556	0.01355
		0	3.86873	0.01343
		0	3.89189	0.01329
		0	3.91506	0.01313
		0	3.93822	0.01296
		0	3.96139	0.01277
		0	3.98456	0.01256
		0	4.00772	0.01234
		0	4.03089	0.01211
		0	4.05405	0.01185
		0	4.07722	0.01159
		0	4.10039	0.01132
		0	4.12355	0.01103
		0	4.14672	0.01074
		0	4.16988	0.01044
		0	4.19305	0.01013
		0	4.21622	0.00982
		0	4.23938	0.0095
		0	4.26255	0.00918
		0	4.28571	0.00886
		0	4.30888	0.00853
		0	4.33205	0.00821
		0	4.35521	0.00788
		0	4.37838	0.00756
		0	4.40154	0.00725
		0	4.42471	0.00693
		0	4.44788	0.00662
		0	4.47104	0.00632
		0	4.49421	0.00603
		0	4.51738	0.00574
		0	4.54054	0.00546
		0	4.56371	0.00519
		0	4.58687	0.00492
		0	4.61004	0.00467
		0	4.63321	0.00443
		0	4.65637	0.0042
		0	4.67954	0.00399
		0	4.7027	0.00378
		0	4.72587	0.00359
		0	4.74904	0.00342
		0	4.7722	0.00326
		0	4.79537	0.00311
		0	4.81853	0.00298
		0	4.8417	0.00287
		0	4.86487	0.00277
		0	4.88803	0.00269
		0	4.9112	0.00262
		0	4.93436	0.00256
		0	4.95753	0.00252
		0	4.9807	0.00249
		0	5.00386	0.00247
		0	5.02703	0.00245
		0	5.05019	0.00245
		0	5.07336	0.00245
		0	5.09653	0.00246
		0	5.11969	0.00247
		0	5.14286	0.00248
		0	5.16602	0.00249
		0	5.18919	0.00251
		0	5.21236	0.00252
		0	5.23552	0.00253
		0	5.25869	0.00254
		0	5.28185	0.00255
		0	5.30502	0.00256
		0	5.32819	0.00256
		0	5.35135	0.00256
		0	5.37452	0.00256
		0	5.39768	0.00255
		0	5.42085	0.00254
		0	5.44402	0.00253
		0	5.46718	0.00251
		0	5.49035	0.00249
		0	5.51351	0.00247
		0	5.53668	0.00244
		0	5.55985	0.00241
		0	5.58301	0.00238
		0	5.60618	0.00234
		0	5.62934	0.0023
		0	5.65251	0.00226
		0	5.67568	0.00222
		0	5.69884	0.00217
		0	5.72201	0.00213
		0	5.74517	0.00208
		0	5.76834	0.00203
		0	5.79151	0.00197
		0	5.81467	0.00192
		0	5.83784	0.00187
		0	5.861	0.00181
		0	5.88417	0.00176
		0	5.90734	0.0017
		0	5.9305	0.00164
		0	5.95367	0.00159
		0	5.97683	0.00153
		0	6	0.00148
		0.05	0	0.000558744
		0.05	0.02317	0.00126
		0.05	0.04633	0.00198
		0.05	0.0695	0.00268
		0.05	0.09266	0.0033
		0.05	0.11583	0.00375
		0.05	0.139	0.00398
		0.05	0.16216	0.00401
		0.05	0.18533	0.00396
		0.05	0.20849	0.00402
		0.05	0.23166	0.00434
		0.05	0.25483	0.0049
		0.05	0.27799	0.00557
		0.05	0.30116	0.00614
		0.05	0.32432	0.0065
		0.05	0.34749	0.00658
		0.05	0.37066	0.00645
		0.05	0.39382	0.00625
		0.05	0.41699	0.00621
		0.05	0.44015	0.00649
		0.05	0.46332	0.0071
		0.05	0.48649	0.00786
		0.05	0.50965	0.00855
		0.05	0.53282	0.009
		0.05	0.55599	0.00913
		0.05	0.57915	0.00895
		0.05	0.60232	0.00859
		0.05	0.62548	0.00824
		0.05	0.64865	0.00812
		0.05	0.67182	0.00837
		0.05	0.69498	0.00896
		0.05	0.71815	0.0098
		0.05	0.74131	0.0108
		0.05	0.76448	0.01196
		0.05	0.78765	0.0134
		0.05	0.81081	0.01527
		0.05	0.83398	0.01767
		0.05	0.85714	0.02058
		0.05	0.88031	0.0239
		0.05	0.90348	0.02746
		0.05	0.92664	0.03108
		0.05	0.94981	0.03462
		0.05	0.97297	0.03795
		0.05	0.99614	0.04105
		0.05	1.01931	0.04395
		0.05	1.04247	0.04676
		0.05	1.06564	0.04963
		0.05	1.0888	0.05273
		0.05	1.11197	0.05625
		0.05	1.13514	0.06033
		0.05	1.1583	0.06503
		0.05	1.18147	0.07038
		0.05	1.20463	0.07634
		0.05	1.2278	0.08281
		0.05	1.25097	0.08968
		0.05	1.27413	0.09682
		0.05	1.2973	0.10408
		0.05	1.32046	0.1113
		0.05	1.34363	0.11831
		0.05	1.3668	0.12494
		0.05	1.38996	0.13102
		0.05	1.41313	0.13637
		0.05	1.43629	0.14081
		0.05	1.45946	0.14417
		0.05	1.48263	0.14629
		0.05	1.50579	0.14702
		0.05	1.52896	0.14624
		0.05	1.55212	0.14385
		0.05	1.57529	0.13979
		0.05	1.59846	0.13405
		0.05	1.62162	0.12667
		0.05	1.64479	0.11776
		0.05	1.66795	0.1075
		0.05	1.69112	0.0962
		0.05	1.71429	0.0843
		0.05	1.73745	0.0725
		0.05	1.76062	0.06188
		0.05	1.78378	0.0541
		0.05	1.80695	0.05116
		0.05	1.83012	0.05409
		0.05	1.85328	0.06196
		0.05	1.87645	0.07283
		0.05	1.89961	0.08505
		0.05	1.92278	0.09754
		0.05	1.94595	0.10961
		0.05	1.96911	0.12083
		0.05	1.99228	0.13091
		0.05	2.01544	0.13966
		0.05	2.03861	0.14697
		0.05	2.06178	0.15278
		0.05	2.08494	0.15708
		0.05	2.10811	0.1599
		0.05	2.13127	0.16131
		0.05	2.15444	0.16139
		0.05	2.17761	0.16025
		0.05	2.20077	0.15801
		0.05	2.22394	0.1548
		0.05	2.2471	0.15075
		0.05	2.27027	0.14601
		0.05	2.29344	0.14071
		0.05	2.3166	0.13497
		0.05	2.33977	0.12891
		0.05	2.36293	0.12265
		0.05	2.3861	0.11629
		0.05	2.40927	0.10991
		0.05	2.43243	0.1036
		0.05	2.4556	0.09742
		0.05	2.47876	0.09143
		0.05	2.50193	0.08566
		0.05	2.5251	0.08015
		0.05	2.54826	0.07492
		0.05	2.57143	0.06999
		0.05	2.5946	0.06535
		0.05	2.61776	0.06101
		0.05	2.64093	0.05695
		0.05	2.66409	0.05318
		0.05	2.68726	0.04967
		0.05	2.71043	0.04641
		0.05	2.73359	0.04339
		0.05	2.75676	0.04058
		0.05	2.77992	0.03798
		0.05	2.80309	0.03557
		0.05	2.82626	0.03333
		0.05	2.84942	0.03126
		0.05	2.87259	0.02934
		0.05	2.89575	0.02757
		0.05	2.91892	0.02594
		0.05	2.94209	0.02444
		0.05	2.96525	0.02307
		0.05	2.98842	0.02182
		0.05	3.01158	0.02069
		0.05	3.03475	0.01967
		0.05	3.05792	0.01875
		0.05	3.08108	0.01794
		0.05	3.10425	0.01723
		0.05	3.12741	0.0166
		0.05	3.15058	0.01606
		0.05	3.17375	0.0156
		0.05	3.19691	0.01522
		0.05	3.22008	0.0149
		0.05	3.24324	0.01464
		0.05	3.26641	0.01443
		0.05	3.28958	0.01428
		0.05	3.31274	0.01417
		0.05	3.33591	0.0141
		0.05	3.35907	0.01405
		0.05	3.38224	0.01404
		0.05	3.40541	0.01405
		0.05	3.42857	0.01408
		0.05	3.45174	0.01412
		0.05	3.4749	0.01418
		0.05	3.49807	0.01424
		0.05	3.52124	0.01431
		0.05	3.5444	0.01437
		0.05	3.56757	0.01444
		0.05	3.59073	0.0145
		0.05	3.6139	0.01456
		0.05	3.63707	0.0146
		0.05	3.66023	0.01464
		0.05	3.6834	0.01466
		0.05	3.70656	0.01467
		0.05	3.72973	0.01466
		0.05	3.7529	0.01464
		0.05	3.77606	0.01459
		0.05	3.79923	0.01453
		0.05	3.82239	0.01445
		0.05	3.84556	0.01435
		0.05	3.86873	0.01423
		0.05	3.89189	0.0141
		0.05	3.91506	0.01394
		0.05	3.93822	0.01376
		0.05	3.96139	0.01357
		0.05	3.98456	0.01336
		0.05	4.00772	0.01313
		0.05	4.03089	0.01289
		0.05	4.05405	0.01263
		0.05	4.07722	0.01236
		0.05	4.10039	0.01207
		0.05	4.12355	0.01178
		0.05	4.14672	0.01148
		0.05	4.16988	0.01116
		0.05	4.19305	0.01084
		0.05	4.21622	0.01052
		0.05	4.23938	0.01019
		0.05	4.26255	0.00985
		0.05	4.28571	0.00952
		0.05	4.30888	0.00918
		0.05	4.33205	0.00884
		0.05	4.35521	0.00851
		0.05	4.37838	0.00817
		0.05	4.40154	0.00784
		0.05	4.42471	0.00752
		0.05	4.44788	0.00719
		0.05	4.47104	0.00688
		0.05	4.49421	0.00657
		0.05	4.51738	0.00627
		0.05	4.54054	0.00598
		0.05	4.56371	0.0057
		0.05	4.58687	0.00542
		0.05	4.61004	0.00516
		0.05	4.63321	0.00491
		0.05	4.65637	0.00467
		0.05	4.67954	0.00445
		0.05	4.7027	0.00424
		0.05	4.72587	0.00404
		0.05	4.74904	0.00385
		0.05	4.7722	0.00369
		0.05	4.79537	0.00353
		0.05	4.81853	0.00339
		0.05	4.8417	0.00327
		0.05	4.86487	0.00316
		0.05	4.88803	0.00307
		0.05	4.9112	0.00299
		0.05	4.93436	0.00293
		0.05	4.95753	0.00288
		0.05	4.9807	0.00284
		0.05	5.00386	0.00281
		0.05	5.02703	0.00279
		0.05	5.05019	0.00277
		0.05	5.07336	0.00277
		0.05	5.09653	0.00276
		0.05	5.11969	0.00277
		0.05	5.14286	0.00277
		0.05	5.16602	0.00278
		0.05	5.18919	0.00279
		0.05	5.21236	0.00279
		0.05	5.23552	0.0028
		0.05	5.25869	0.00281
		0.05	5.28185	0.00281
		0.05	5.30502	0.00281
		0.05	5.32819	0.00281
		0.05	5.35135	0.00281
		0.05	5.37452	0.0028
		0.05	5.39768	0.00279
		0.05	5.42085	0.00277
		0.05	5.44402	0.00276
		0.05	5.46718	0.00274
		0.05	5.49035	0.00271
		0.05	5.51351	0.00268
		0.05	5.53668	0.00265
		0.05	5.55985	0.00262
		0.05	5.58301	0.00258
		0.05	5.60618	0.00254
		0.05	5.62934	0.0025
		0.05	5.65251	0.00246
		0.05	5.67568	0.00241
		0.05	5.69884	0.00236
		0.05	5.72201	0.00231
		0.05	5.74517	0.00225
		0.05	5.76834	0.0022
		0.05	5.79151	0.00214
		0.05	5.81467	0.00208
		0.05	5.83784	0.00202
		0.05	5.861	0.00196
		0.05	5.88417	0.0019
		0.05	5.90734	0.00184
		0.05	5.9305	0.00178
		0.05	5.95367	0.00171
		0.05	5.97683	0.00165
		0.05	6	0.00159
		0.1	0	0.000558744
		0.1	0.02317	0.00126
		0.1	0.04633	0.00198
		0.1	0.0695	0.00268
		0.1	0.09266	0.0033
		0.1	0.11583	0.00375
		0.1	0.139	0.00398
		0.1	0.16216	0.00401
		0.1	0.18533	0.00396
		0.1	0.20849	0.00402
		0.1	0.23166	0.00434
		0.1	0.25483	0.0049
		0.1	0.27799	0.00557
		0.1	0.30116	0.00614
		0.1	0.32432	0.0065
		0.1	0.34749	0.00658
		0.1	0.37066	0.00645
		0.1	0.39382	0.00625
		0.1	0.41699	0.0062
		0.1	0.44015	0.00649
		0.1	0.46332	0.0071
		0.1	0.48649	0.00786
		0.1	0.50965	0.00855
		0.1	0.53282	0.009
		0.1	0.55599	0.00913
		0.1	0.57915	0.00896
		0.1	0.60232	0.00859
		0.1	0.62548	0.00824
		0.1	0.64865	0.00811
		0.1	0.67182	0.00835
		0.1	0.69498	0.00895
		0.1	0.71815	0.00979
		0.1	0.74131	0.01078
		0.1	0.76448	0.01194
		0.1	0.78765	0.01339
		0.1	0.81081	0.01526
		0.1	0.83398	0.01766
		0.1	0.85714	0.02058
		0.1	0.88031	0.02392
		0.1	0.90348	0.02751
		0.1	0.92664	0.03115
		0.1	0.94981	0.03471
		0.1	0.97297	0.03806
		0.1	0.99614	0.04117
		0.1	1.01931	0.04408
		0.1	1.04247	0.04689
		0.1	1.06564	0.04976
		0.1	1.0888	0.05287
		0.1	1.11197	0.0564
		0.1	1.13514	0.06049
		0.1	1.1583	0.06522
		0.1	1.18147	0.07062
		0.1	1.20463	0.07663
		0.1	1.2278	0.08318
		0.1	1.25097	0.09015
		0.1	1.27413	0.09739
		0.1	1.2973	0.10476
		0.1	1.32046	0.11211
		0.1	1.34363	0.11925
		0.1	1.3668	0.12602
		0.1	1.38996	0.13224
		0.1	1.41313	0.13774
		0.1	1.43629	0.14232
		0.1	1.45946	0.14581
		0.1	1.48263	0.14806
		0.1	1.50579	0.14889
		0.1	1.52896	0.14819
		0.1	1.55212	0.14586
		0.1	1.57529	0.14182
		0.1	1.59846	0.13605
		0.1	1.62162	0.12859
		0.1	1.64479	0.11954
		0.1	1.66795	0.10908
		0.1	1.69112	0.09749
		0.1	1.71429	0.08521
		0.1	1.73745	0.07293
		0.1	1.76062	0.06173
		0.1	1.78378	0.05335
		0.1	1.80695	0.04998
		0.1	1.83012	0.05288
		0.1	1.85328	0.06109
		0.1	1.87645	0.07246
		0.1	1.89961	0.08523
		0.1	1.92278	0.09827
		0.1	1.94595	0.11088
		0.1	1.96911	0.1226
		0.1	1.99228	0.13313
		0.1	2.01544	0.1423
		0.1	2.03861	0.14998
		0.1	2.06178	0.15612
		0.1	2.08494	0.16069
		0.1	2.10811	0.16374
		0.1	2.13127	0.16533
		0.1	2.15444	0.16554
		0.1	2.17761	0.16449
		0.1	2.20077	0.16229
		0.1	2.22394	0.15908
		0.1	2.2471	0.15499
		0.1	2.27027	0.15018
		0.1	2.29344	0.14477
		0.1	2.3166	0.1389
		0.1	2.33977	0.13269
		0.1	2.36293	0.12627
		0.1	2.3861	0.11973
		0.1	2.40927	0.11316
		0.1	2.43243	0.10666
		0.1	2.4556	0.10029
		0.1	2.47876	0.09411
		0.1	2.50193	0.08816
		0.1	2.5251	0.08247
		0.1	2.54826	0.07708
		0.1	2.57143	0.07198
		0.1	2.5946	0.0672
		0.1	2.61776	0.06272
		0.1	2.64093	0.05854
		0.1	2.66409	0.05465
		0.1	2.68726	0.05103
		0.1	2.71043	0.04768
		0.1	2.73359	0.04457
		0.1	2.75676	0.04168
		0.1	2.77992	0.03901
		0.1	2.80309	0.03653
		0.1	2.82626	0.03423
		0.1	2.84942	0.0321
		0.1	2.87259	0.03013
		0.1	2.89575	0.02832
		0.1	2.91892	0.02664
		0.1	2.94209	0.0251
		0.1	2.96525	0.02369
		0.1	2.98842	0.02241
		0.1	3.01158	0.02124
		0.1	3.03475	0.02019
		0.1	3.05792	0.01925
		0.1	3.08108	0.01842
		0.1	3.10425	0.01769
		0.1	3.12741	0.01705
		0.1	3.15058	0.0165
		0.1	3.17375	0.01604
		0.1	3.19691	0.01566
		0.1	3.22008	0.01534
		0.1	3.24324	0.01509
		0.1	3.26641	0.0149
		0.1	3.28958	0.01475
		0.1	3.31274	0.01466
		0.1	3.33591	0.0146
		0.1	3.35907	0.01458
		0.1	3.38224	0.01459
		0.1	3.40541	0.01462
		0.1	3.42857	0.01466
		0.1	3.45174	0.01473
		0.1	3.4749	0.0148
		0.1	3.49807	0.01489
		0.1	3.52124	0.01497
		0.1	3.5444	0.01506
		0.1	3.56757	0.01514
		0.1	3.59073	0.01522
		0.1	3.6139	0.0153
		0.1	3.63707	0.01536
		0.1	3.66023	0.01541
		0.1	3.6834	0.01544
		0.1	3.70656	0.01546
		0.1	3.72973	0.01547
		0.1	3.7529	0.01545
		0.1	3.77606	0.01542
		0.1	3.79923	0.01536
		0.1	3.82239	0.01529
		0.1	3.84556	0.01519
		0.1	3.86873	0.01507
		0.1	3.89189	0.01494
		0.1	3.91506	0.01478
		0.1	3.93822	0.0146
		0.1	3.96139	0.0144
		0.1	3.98456	0.01419
		0.1	4.00772	0.01396
		0.1	4.03089	0.01371
		0.1	4.05405	0.01344
		0.1	4.07722	0.01316
		0.1	4.10039	0.01287
		0.1	4.12355	0.01257
		0.1	4.14672	0.01225
		0.1	4.16988	0.01193
		0.1	4.19305	0.0116
		0.1	4.21622	0.01126
		0.1	4.23938	0.01091
		0.1	4.26255	0.01057
		0.1	4.28571	0.01022
		0.1	4.30888	0.00987
		0.1	4.33205	0.00952
		0.1	4.35521	0.00917
		0.1	4.37838	0.00882
		0.1	4.40154	0.00848
		0.1	4.42471	0.00814
		0.1	4.44788	0.0078
		0.1	4.47104	0.00747
		0.1	4.49421	0.00715
		0.1	4.51738	0.00684
		0.1	4.54054	0.00654
		0.1	4.56371	0.00624
		0.1	4.58687	0.00596
		0.1	4.61004	0.00569
		0.1	4.63321	0.00543
		0.1	4.65637	0.00518
		0.1	4.67954	0.00494
		0.1	4.7027	0.00472
		0.1	4.72587	0.00452
		0.1	4.74904	0.00432
		0.1	4.7722	0.00415
		0.1	4.79537	0.00399
		0.1	4.81853	0.00384
		0.1	4.8417	0.00371
		0.1	4.86487	0.00359
		0.1	4.88803	0.00349
		0.1	4.9112	0.0034
		0.1	4.93436	0.00333
		0.1	4.95753	0.00327
		0.1	4.9807	0.00322
		0.1	5.00386	0.00318
		0.1	5.02703	0.00315
		0.1	5.05019	0.00313
		0.1	5.07336	0.00311
		0.1	5.09653	0.0031
		0.1	5.11969	0.00309
		0.1	5.14286	0.00309
		0.1	5.16602	0.00309
		0.1	5.18919	0.00309
		0.1	5.21236	0.00309
		0.1	5.23552	0.00309
		0.1	5.25869	0.00309
		0.1	5.28185	0.00309
		0.1	5.30502	0.00309
		0.1	5.32819	0.00308
		0.1	5.35135	0.00307
		0.1	5.37452	0.00306
		0.1	5.39768	0.00305
		0.1	5.42085	0.00303
		0.1	5.44402	0.00301
		0.1	5.46718	0.00298
		0.1	5.49035	0.00295
		0.1	5.51351	0.00292
		0.1	5.53668	0.00289
		0.1	5.55985	0.00285
		0.1	5.58301	0.00281
		0.1	5.60618	0.00276
		0.1	5.62934	0.00272
		0.1	5.65251	0.00267
		0.1	5.67568	0.00261
		0.1	5.69884	0.00256
		0.1	5.72201	0.0025
		0.1	5.74517	0.00244
		0.1	5.76834	0.00238
		0.1	5.79151	0.00232
		0.1	5.81467	0.00225
		0.1	5.83784	0.00219
		0.1	5.861	0.00212
		0.1	5.88417	0.00205
		0.1	5.90734	0.00199
		0.1	5.9305	0.00192
		0.1	5.95367	0.00185
		0.1	5.97683	0.00178
		0.1	6	0.00171
		0.15	0	0.000558744
		0.15	0.02317	0.00126
		0.15	0.04633	0.00198
		0.15	0.0695	0.00268
		0.15	0.09266	0.0033
		0.15	0.11583	0.00375
		0.15	0.139	0.00398
		0.15	0.16216	0.00401
		0.15	0.18533	0.00396
		0.15	0.20849	0.00402
		0.15	0.23166	0.00434
		0.15	0.25483	0.0049
		0.15	0.27799	0.00557
		0.15	0.30116	0.00614
		0.15	0.32432	0.0065
		0.15	0.34749	0.00659
		0.15	0.37066	0.00645
		0.15	0.39382	0.00625
		0.15	0.41699	0.0062
		0.15	0.44015	0.00648
		0.15	0.46332	0.00709
		0.15	0.48649	0.00786
		0.15	0.50965	0.00855
		0.15	0.53282	0.00901
		0.15	0.55599	0.00914
		0.15	0.57915	0.00896
		0.15	0.60232	0.00859
		0.15	0.62548	0.00823
		0.15	0.64865	0.00809
		0.15	0.67182	0.00833
		0.15	0.69498	0.00893
		0.15	0.71815	0.00977
		0.15	0.74131	0.01077
		0.15	0.76448	0.01193
		0.15	0.78765	0.01337
		0.15	0.81081	0.01524
		0.15	0.83398	0.01765
		0.15	0.85714	0.02059
		0.15	0.88031	0.02395
		0.15	0.90348	0.02755
		0.15	0.92664	0.03122
		0.15	0.94981	0.0348
		0.15	0.97297	0.03817
		0.15	0.99614	0.0413
		0.15	1.01931	0.04421
		0.15	1.04247	0.04702
		0.15	1.06564	0.04989
		0.15	1.0888	0.053
		0.15	1.11197	0.05653
		0.15	1.13514	0.06064
		0.15	1.1583	0.0654
		0.15	1.18147	0.07084
		0.15	1.20463	0.07692
		0.15	1.2278	0.08354
		0.15	1.25097	0.0906
		0.15	1.27413	0.09794
		0.15	1.2973	0.10543
		0.15	1.32046	0.1129
		0.15	1.34363	0.12018
		0.15	1.3668	0.12709
		0.15	1.38996	0.13346
		0.15	1.41313	0.1391
		0.15	1.43629	0.14382
		0.15	1.45946	0.14745
		0.15	1.48263	0.14982
		0.15	1.50579	0.15077
		0.15	1.52896	0.15015
		0.15	1.55212	0.14787
		0.15	1.57529	0.14385
		0.15	1.59846	0.13806
		0.15	1.62162	0.13053
		0.15	1.64479	0.12135
		0.15	1.66795	0.11068
		0.15	1.69112	0.09881
		0.15	1.71429	0.08615
		0.15	1.73745	0.07338
		0.15	1.76062	0.06159
		0.15	1.78378	0.05256
		0.15	1.80695	0.04871
		0.15	1.83012	0.05157
		0.15	1.85328	0.06013
		0.15	1.87645	0.07204
		0.15	1.89961	0.08539
		0.15	1.92278	0.09899
		0.15	1.94595	0.11214
		0.15	1.96911	0.12436
		0.15	1.99228	0.13537
		0.15	2.01544	0.14497
		0.15	2.03861	0.15303
		0.15	2.06178	0.1595
		0.15	2.08494	0.16436
		0.15	2.10811	0.16765
		0.15	2.13127	0.16942
		0.15	2.15444	0.16977
		0.15	2.17761	0.1688
		0.15	2.20077	0.16665
		0.15	2.22394	0.16343
		0.15	2.2471	0.15931
		0.15	2.27027	0.15442
		0.15	2.29344	0.14891
		0.15	2.3166	0.14291
		0.15	2.33977	0.13655
		0.15	2.36293	0.12995
		0.15	2.3861	0.12323
		0.15	2.40927	0.11648
		0.15	2.43243	0.10978
		0.15	2.4556	0.10322
		0.15	2.47876	0.09684
		0.15	2.50193	0.0907
		0.15	2.5251	0.08483
		0.15	2.54826	0.07926
		0.15	2.57143	0.074
		0.15	2.5946	0.06906
		0.15	2.61776	0.06444
		0.15	2.64093	0.06013
		0.15	2.66409	0.05612
		0.15	2.68726	0.0524
		0.15	2.71043	0.04895
		0.15	2.73359	0.04575
		0.15	2.75676	0.04279
		0.15	2.77992	0.04004
		0.15	2.80309	0.03749
		0.15	2.82626	0.03513
		0.15	2.84942	0.03295
		0.15	2.87259	0.03092
		0.15	2.89575	0.02906
		0.15	2.91892	0.02733
		0.15	2.94209	0.02575
		0.15	2.96525	0.0243
		0.15	2.98842	0.02298
		0.15	3.01158	0.02178
		0.15	3.03475	0.0207
		0.15	3.05792	0.01974
		0.15	3.08108	0.01888
		0.15	3.10425	0.01813
		0.15	3.12741	0.01748
		0.15	3.15058	0.01693
		0.15	3.17375	0.01646
		0.15	3.19691	0.01608
		0.15	3.22008	0.01577
		0.15	3.24324	0.01552
		0.15	3.26641	0.01534
		0.15	3.28958	0.01521
		0.15	3.31274	0.01514
		0.15	3.33591	0.0151
		0.15	3.35907	0.0151
		0.15	3.38224	0.01512
		0.15	3.40541	0.01518
		0.15	3.42857	0.01525
		0.15	3.45174	0.01534
		0.15	3.4749	0.01543
		0.15	3.49807	0.01554
		0.15	3.52124	0.01565
		0.15	3.5444	0.01576
		0.15	3.56757	0.01586
		0.15	3.59073	0.01596
		0.15	3.6139	0.01605
		0.15	3.63707	0.01613
		0.15	3.66023	0.0162
		0.15	3.6834	0.01625
		0.15	3.70656	0.01628
		0.15	3.72973	0.01629
		0.15	3.7529	0.01629
		0.15	3.77606	0.01626
		0.15	3.79923	0.01622
		0.15	3.82239	0.01615
		0.15	3.84556	0.01606
		0.15	3.86873	0.01594
		0.15	3.89189	0.01581
		0.15	3.91506	0.01565
		0.15	3.93822	0.01547
		0.15	3.96139	0.01527
		0.15	3.98456	0.01506
		0.15	4.00772	0.01482
		0.15	4.03089	0.01456
		0.15	4.05405	0.01429
		0.15	4.07722	0.014
		0.15	4.10039	0.0137
		0.15	4.12355	0.01339
		0.15	4.14672	0.01306
		0.15	4.16988	0.01273
		0.15	4.19305	0.01239
		0.15	4.21622	0.01204
		0.15	4.23938	0.01168
		0.15	4.26255	0.01132
		0.15	4.28571	0.01096
		0.15	4.30888	0.01059
		0.15	4.33205	0.01023
		0.15	4.35521	0.00987
		0.15	4.37838	0.00951
		0.15	4.40154	0.00915
		0.15	4.42471	0.00879
		0.15	4.44788	0.00845
		0.15	4.47104	0.00811
		0.15	4.49421	0.00777
		0.15	4.51738	0.00745
		0.15	4.54054	0.00713
		0.15	4.56371	0.00683
		0.15	4.58687	0.00653
		0.15	4.61004	0.00625
		0.15	4.63321	0.00598
		0.15	4.65637	0.00572
		0.15	4.67954	0.00548
		0.15	4.7027	0.00525
		0.15	4.72587	0.00503
		0.15	4.74904	0.00483
		0.15	4.7722	0.00464
		0.15	4.79537	0.00447
		0.15	4.81853	0.00432
		0.15	4.8417	0.00418
		0.15	4.86487	0.00405
		0.15	4.88803	0.00394
		0.15	4.9112	0.00385
		0.15	4.93436	0.00376
		0.15	4.95753	0.00369
		0.15	4.9807	0.00363
		0.15	5.00386	0.00358
		0.15	5.02703	0.00354
		0.15	5.05019	0.00351
		0.15	5.07336	0.00349
		0.15	5.09653	0.00347
		0.15	5.11969	0.00345
		0.15	5.14286	0.00344
		0.15	5.16602	0.00344
		0.15	5.18919	0.00343
		0.15	5.21236	0.00342
		0.15	5.23552	0.00342
		0.15	5.25869	0.00341
		0.15	5.28185	0.0034
		0.15	5.30502	0.00339
		0.15	5.32819	0.00338
		0.15	5.35135	0.00337
		0.15	5.37452	0.00335
		0.15	5.39768	0.00333
		0.15	5.42085	0.00331
		0.15	5.44402	0.00328
		0.15	5.46718	0.00325
		0.15	5.49035	0.00322
		0.15	5.51351	0.00318
		0.15	5.53668	0.00314
		0.15	5.55985	0.0031
		0.15	5.58301	0.00305
		0.15	5.60618	0.003
		0.15	5.62934	0.00295
		0.15	5.65251	0.00289
		0.15	5.67568	0.00284
		0.15	5.69884	0.00277
		0.15	5.72201	0.00271
		0.15	5.74517	0.00265
		0.15	5.76834	0.00258
		0.15	5.79151	0.00251
		0.15	5.81467	0.00244
		0.15	5.83784	0.00237
		0.15	5.861	0.0023
		0.15	5.88417	0.00222
		0.15	5.90734	0.00215
		0.15	5.9305	0.00207
		0.15	5.95367	0.002
		0.15	5.97683	0.00193
		0.15	6	0.00185
		0.2	0	0.000558744
		0.2	0.02317	0.00126
		0.2	0.04633	0.00198
		0.2	0.0695	0.00268
		0.2	0.09266	0.0033
		0.2	0.11583	0.00375
		0.2	0.139	0.00398
		0.2	0.16216	0.00401
		0.2	0.18533	0.00396
		0.2	0.20849	0.00402
		0.2	0.23166	0.00434
		0.2	0.25483	0.0049
		0.2	0.27799	0.00557
		0.2	0.30116	0.00614
		0.2	0.32432	0.0065
		0.2	0.34749	0.00659
		0.2	0.37066	0.00645
		0.2	0.39382	0.00625
		0.2	0.41699	0.0062
		0.2	0.44015	0.00648
		0.2	0.46332	0.00709
		0.2	0.48649	0.00786
		0.2	0.50965	0.00856
		0.2	0.53282	0.00901
		0.2	0.55599	0.00914
		0.2	0.57915	0.00896
		0.2	0.60232	0.00859
		0.2	0.62548	0.00822
		0.2	0.64865	0.00808
		0.2	0.67182	0.00831
		0.2	0.69498	0.00891
		0.2	0.71815	0.00976
		0.2	0.74131	0.01075
		0.2	0.76448	0.01191
		0.2	0.78765	0.01335
		0.2	0.81081	0.01522
		0.2	0.83398	0.01764
		0.2	0.85714	0.02059
		0.2	0.88031	0.02397
		0.2	0.90348	0.0276
		0.2	0.92664	0.03129
		0.2	0.94981	0.03489
		0.2	0.97297	0.03827
		0.2	0.99614	0.04141
		0.2	1.01931	0.04434
		0.2	1.04247	0.04715
		0.2	1.06564	0.05001
		0.2	1.0888	0.05312
		0.2	1.11197	0.05666
		0.2	1.13514	0.06078
		0.2	1.1583	0.06557
		0.2	1.18147	0.07106
		0.2	1.20463	0.07719
		0.2	1.2278	0.08389
		0.2	1.25097	0.09104
		0.2	1.27413	0.09849
		0.2	1.2973	0.10609
		0.2	1.32046	0.11368
		0.2	1.34363	0.12109
		0.2	1.3668	0.12815
		0.2	1.38996	0.13466
		0.2	1.41313	0.14045
		0.2	1.43629	0.14532
		0.2	1.45946	0.14909
		0.2	1.48263	0.15159
		0.2	1.50579	0.15264
		0.2	1.52896	0.15212
		0.2	1.55212	0.1499
		0.2	1.57529	0.1459
		0.2	1.59846	0.1401
		0.2	1.62162	0.13249
		0.2	1.64479	0.12318
		0.2	1.66795	0.11231
		0.2	1.69112	0.10016
		0.2	1.71429	0.08712
		0.2	1.73745	0.07387
		0.2	1.76062	0.06146
		0.2	1.78378	0.05175
		0.2	1.80695	0.04736
		0.2	1.83012	0.05017
		0.2	1.85328	0.0591
		0.2	1.87645	0.07157
		0.2	1.89961	0.08551
		0.2	1.92278	0.0997
		0.2	1.94595	0.1134
		0.2	1.96911	0.12614
		0.2	1.99228	0.13763
		0.2	2.01544	0.14767
		0.2	2.03861	0.15612
		0.2	2.06178	0.16293
		0.2	2.08494	0.16809
		0.2	2.10811	0.17162
		0.2	2.13127	0.17359
		0.2	2.15444	0.17407
		0.2	2.17761	0.1732
		0.2	2.20077	0.17108
		0.2	2.22394	0.16787
		0.2	2.2471	0.16371
		0.2	2.27027	0.15875
		0.2	2.29344	0.15313
		0.2	2.3166	0.147
		0.2	2.33977	0.14048
		0.2	2.36293	0.13371
		0.2	2.3861	0.1268
		0.2	2.40927	0.11986
		0.2	2.43243	0.11296
		0.2	2.4556	0.10619
		0.2	2.47876	0.09961
		0.2	2.50193	0.09328
		0.2	2.5251	0.08722
		0.2	2.54826	0.08147
		0.2	2.57143	0.07604
		0.2	2.5946	0.07095
		0.2	2.61776	0.06618
		0.2	2.64093	0.06174
		0.2	2.66409	0.05761
		0.2	2.68726	0.05378
		0.2	2.71043	0.05022
		0.2	2.73359	0.04693
		0.2	2.75676	0.04389
		0.2	2.77992	0.04106
		0.2	2.80309	0.03845
		0.2	2.82626	0.03602
		0.2	2.84942	0.03378
		0.2	2.87259	0.03171
		0.2	2.89575	0.02979
		0.2	2.91892	0.02802
		0.2	2.94209	0.02639
		0.2	2.96525	0.0249
		0.2	2.98842	0.02354
		0.2	3.01158	0.02231
		0.2	3.03475	0.0212
		0.2	3.05792	0.02021
		0.2	3.08108	0.01933
		0.2	3.10425	0.01856
		0.2	3.12741	0.0179
		0.2	3.15058	0.01734
		0.2	3.17375	0.01686
		0.2	3.19691	0.01648
		0.2	3.22008	0.01617
		0.2	3.24324	0.01594
		0.2	3.26641	0.01577
		0.2	3.28958	0.01566
		0.2	3.31274	0.0156
		0.2	3.33591	0.01558
		0.2	3.35907	0.0156
		0.2	3.38224	0.01565
		0.2	3.40541	0.01573
		0.2	3.42857	0.01582
		0.2	3.45174	0.01594
		0.2	3.4749	0.01606
		0.2	3.49807	0.01619
		0.2	3.52124	0.01633
		0.2	3.5444	0.01646
		0.2	3.56757	0.01659
		0.2	3.59073	0.01671
		0.2	3.6139	0.01682
		0.2	3.63707	0.01692
		0.2	3.66023	0.017
		0.2	3.6834	0.01707
		0.2	3.70656	0.01712
		0.2	3.72973	0.01715
		0.2	3.7529	0.01716
		0.2	3.77606	0.01714
		0.2	3.79923	0.0171
		0.2	3.82239	0.01704
		0.2	3.84556	0.01696
		0.2	3.86873	0.01685
		0.2	3.89189	0.01672
		0.2	3.91506	0.01656
		0.2	3.93822	0.01638
		0.2	3.96139	0.01618
		0.2	3.98456	0.01596
		0.2	4.00772	0.01572
		0.2	4.03089	0.01546
		0.2	4.05405	0.01518
		0.2	4.07722	0.01488
		0.2	4.10039	0.01458
		0.2	4.12355	0.01425
		0.2	4.14672	0.01392
		0.2	4.16988	0.01357
		0.2	4.19305	0.01322
		0.2	4.21622	0.01285
		0.2	4.23938	0.01249
		0.2	4.26255	0.01211
		0.2	4.28571	0.01174
		0.2	4.30888	0.01136
		0.2	4.33205	0.01098
		0.2	4.35521	0.01061
		0.2	4.37838	0.01023
		0.2	4.40154	0.00986
		0.2	4.42471	0.00949
		0.2	4.44788	0.00913
		0.2	4.47104	0.00878
		0.2	4.49421	0.00843
		0.2	4.51738	0.0081
		0.2	4.54054	0.00777
		0.2	4.56371	0.00745
		0.2	4.58687	0.00714
		0.2	4.61004	0.00685
		0.2	4.63321	0.00657
		0.2	4.65637	0.0063
		0.2	4.67954	0.00605
		0.2	4.7027	0.00581
		0.2	4.72587	0.00558
		0.2	4.74904	0.00537
		0.2	4.7722	0.00518
		0.2	4.79537	0.005
		0.2	4.81853	0.00483
		0.2	4.8417	0.00468
		0.2	4.86487	0.00455
		0.2	4.88803	0.00443
		0.2	4.9112	0.00432
		0.2	4.93436	0.00423
		0.2	4.95753	0.00415
		0.2	4.9807	0.00408
		0.2	5.00386	0.00402
		0.2	5.02703	0.00397
		0.2	5.05019	0.00393
		0.2	5.07336	0.0039
		0.2	5.09653	0.00387
		0.2	5.11969	0.00385
		0.2	5.14286	0.00383
		0.2	5.16602	0.00381
		0.2	5.18919	0.0038
		0.2	5.21236	0.00378
		0.2	5.23552	0.00377
		0.2	5.25869	0.00376
		0.2	5.28185	0.00374
		0.2	5.30502	0.00373
		0.2	5.32819	0.00371
		0.2	5.35135	0.00369
		0.2	5.37452	0.00367
		0.2	5.39768	0.00364
		0.2	5.42085	0.00361
		0.2	5.44402	0.00358
		0.2	5.46718	0.00355
		0.2	5.49035	0.00351
		0.2	5.51351	0.00346
		0.2	5.53668	0.00342
		0.2	5.55985	0.00337
		0.2	5.58301	0.00332
		0.2	5.60618	0.00326
		0.2	5.62934	0.0032
		0.2	5.65251	0.00314
		0.2	5.67568	0.00308
		0.2	5.69884	0.00301
		0.2	5.72201	0.00294
		0.2	5.74517	0.00287
		0.2	5.76834	0.0028
		0.2	5.79151	0.00272
		0.2	5.81467	0.00264
		0.2	5.83784	0.00257
		0.2	5.861	0.00249
		0.2	5.88417	0.00241
		0.2	5.90734	0.00233
		0.2	5.9305	0.00225
		0.2	5.95367	0.00216
		0.2	5.97683	0.00208
		0.2	6	0.002
		0.25	0	0.000558744
		0.25	0.02317	0.00126
		0.25	0.04633	0.00198
		0.25	0.0695	0.00268
		0.25	0.09266	0.00331
		0.25	0.11583	0.00375
		0.25	0.139	0.00398
		0.25	0.16216	0.00401
		0.25	0.18533	0.00396
		0.25	0.20849	0.00402
		0.25	0.23166	0.00433
		0.25	0.25483	0.0049
		0.25	0.27799	0.00557
		0.25	0.30116	0.00615
		0.25	0.32432	0.0065
		0.25	0.34749	0.00659
		0.25	0.37066	0.00645
		0.25	0.39382	0.00625
		0.25	0.41699	0.00619
		0.25	0.44015	0.00647
		0.25	0.46332	0.00709
		0.25	0.48649	0.00786
		0.25	0.50965	0.00856
		0.25	0.53282	0.00902
		0.25	0.55599	0.00915
		0.25	0.57915	0.00896
		0.25	0.60232	0.00858
		0.25	0.62548	0.00821
		0.25	0.64865	0.00806
		0.25	0.67182	0.0083
		0.25	0.69498	0.00889
		0.25	0.71815	0.00974
		0.25	0.74131	0.01073
		0.25	0.76448	0.01189
		0.25	0.78765	0.01333
		0.25	0.81081	0.0152
		0.25	0.83398	0.01762
		0.25	0.85714	0.02059
		0.25	0.88031	0.02398
		0.25	0.90348	0.02764
		0.25	0.92664	0.03135
		0.25	0.94981	0.03497
		0.25	0.97297	0.03838
		0.25	0.99614	0.04153
		0.25	1.01931	0.04446
		0.25	1.04247	0.04727
		0.25	1.06564	0.05013
		0.25	1.0888	0.05324
		0.25	1.11197	0.05678
		0.25	1.13514	0.06092
		0.25	1.1583	0.06574
		0.25	1.18147	0.07126
		0.25	1.20463	0.07746
		0.25	1.2278	0.08423
		0.25	1.25097	0.09146
		0.25	1.27413	0.09902
		0.25	1.2973	0.10673
		0.25	1.32046	0.11445
		0.25	1.34363	0.122
		0.25	1.3668	0.1292
		0.25	1.38996	0.13586
		0.25	1.41313	0.14179
		0.25	1.43629	0.14681
		0.25	1.45946	0.15072
		0.25	1.48263	0.15335
		0.25	1.50579	0.15452
		0.25	1.52896	0.15409
		0.25	1.55212	0.15193
		0.25	1.57529	0.14796
		0.25	1.59846	0.14214
		0.25	1.62162	0.13447
		0.25	1.64479	0.12503
		0.25	1.66795	0.11397
		0.25	1.69112	0.10154
		0.25	1.71429	0.08813
		0.25	1.73745	0.07438
		0.25	1.76062	0.06134
		0.25	1.78378	0.0509
		0.25	1.80695	0.04593
		0.25	1.83012	0.04866
		0.25	1.85328	0.05799
		0.25	1.87645	0.07105
		0.25	1.89961	0.08561
		0.25	1.92278	0.1004
		0.25	1.94595	0.11466
		0.25	1.96911	0.12793
		0.25	1.99228	0.13991
		0.25	2.01544	0.15039
		0.25	2.03861	0.15925
		0.25	2.06178	0.16642
		0.25	2.08494	0.17187
		0.25	2.10811	0.17565
		0.25	2.13127	0.17781
		0.25	2.15444	0.17845
		0.25	2.17761	0.17767
		0.25	2.20077	0.1756
		0.25	2.22394	0.1724
		0.25	2.2471	0.1682
		0.25	2.27027	0.16316
		0.25	2.29344	0.15743
		0.25	2.3166	0.15116
		0.25	2.33977	0.14449
		0.25	2.36293	0.13754
		0.25	2.3861	0.13044
		0.25	2.40927	0.1233
		0.25	2.43243	0.11619
		0.25	2.4556	0.10922
		0.25	2.47876	0.10243
		0.25	2.50193	0.09589
		0.25	2.5251	0.08964
		0.25	2.54826	0.08371
		0.25	2.57143	0.0781
		0.25	2.5946	0.07285
		0.25	2.61776	0.06793
		0.25	2.64093	0.06335
		0.25	2.66409	0.0591
		0.25	2.68726	0.05515
		0.25	2.71043	0.0515
		0.25	2.73359	0.04811
		0.25	2.75676	0.04498
		0.25	2.77992	0.04208
		0.25	2.80309	0.0394
		0.25	2.82626	0.03691
		0.25	2.84942	0.03461
		0.25	2.87259	0.03248
		0.25	2.89575	0.03051
		0.25	2.91892	0.02869
		0.25	2.94209	0.02702
		0.25	2.96525	0.02549
		0.25	2.98842	0.02409
		0.25	3.01158	0.02282
		0.25	3.03475	0.02168
		0.25	3.05792	0.02066
		0.25	3.08108	0.01976
		0.25	3.10425	0.01897
		0.25	3.12741	0.01829
		0.25	3.15058	0.01772
		0.25	3.17375	0.01724
		0.25	3.19691	0.01686
		0.25	3.22008	0.01656
		0.25	3.24324	0.01633
		0.25	3.26641	0.01618
		0.25	3.28958	0.01608
		0.25	3.31274	0.01604
		0.25	3.33591	0.01604
		0.25	3.35907	0.01609
		0.25	3.38224	0.01616
		0.25	3.40541	0.01627
		0.25	3.42857	0.01639
		0.25	3.45174	0.01653
		0.25	3.4749	0.01669
		0.25	3.49807	0.01685
		0.25	3.52124	0.01701
		0.25	3.5444	0.01717
		0.25	3.56757	0.01732
		0.25	3.59073	0.01747
		0.25	3.6139	0.0176
		0.25	3.63707	0.01772
		0.25	3.66023	0.01783
		0.25	3.6834	0.01791
		0.25	3.70656	0.01798
		0.25	3.72973	0.01802
		0.25	3.7529	0.01805
		0.25	3.77606	0.01804
		0.25	3.79923	0.01802
		0.25	3.82239	0.01796
		0.25	3.84556	0.01789
		0.25	3.86873	0.01778
		0.25	3.89189	0.01766
		0.25	3.91506	0.0175
		0.25	3.93822	0.01733
		0.25	3.96139	0.01712
		0.25	3.98456	0.0169
		0.25	4.00772	0.01666
		0.25	4.03089	0.01639
		0.25	4.05405	0.01611
		0.25	4.07722	0.01581
		0.25	4.10039	0.01549
		0.25	4.12355	0.01516
		0.25	4.14672	0.01481
		0.25	4.16988	0.01445
		0.25	4.19305	0.01409
		0.25	4.21622	0.01371
		0.25	4.23938	0.01333
		0.25	4.26255	0.01295
		0.25	4.28571	0.01256
		0.25	4.30888	0.01217
		0.25	4.33205	0.01178
		0.25	4.35521	0.01138
		0.25	4.37838	0.011
		0.25	4.40154	0.01061
		0.25	4.42471	0.01023
		0.25	4.44788	0.00986
		0.25	4.47104	0.00949
		0.25	4.49421	0.00913
		0.25	4.51738	0.00878
		0.25	4.54054	0.00844
		0.25	4.56371	0.00811
		0.25	4.58687	0.00779
		0.25	4.61004	0.00749
		0.25	4.63321	0.0072
		0.25	4.65637	0.00692
		0.25	4.67954	0.00665
		0.25	4.7027	0.0064
		0.25	4.72587	0.00617
		0.25	4.74904	0.00595
		0.25	4.7722	0.00574
		0.25	4.79537	0.00555
		0.25	4.81853	0.00538
		0.25	4.8417	0.00522
		0.25	4.86487	0.00508
		0.25	4.88803	0.00495
		0.25	4.9112	0.00483
		0.25	4.93436	0.00473
		0.25	4.95753	0.00464
		0.25	4.9807	0.00456
		0.25	5.00386	0.00449
		0.25	5.02703	0.00443
		0.25	5.05019	0.00438
		0.25	5.07336	0.00434
		0.25	5.09653	0.0043
		0.25	5.11969	0.00427
		0.25	5.14286	0.00424
		0.25	5.16602	0.00422
		0.25	5.18919	0.00419
		0.25	5.21236	0.00417
		0.25	5.23552	0.00415
		0.25	5.25869	0.00413
		0.25	5.28185	0.00411
		0.25	5.30502	0.00409
		0.25	5.32819	0.00406
		0.25	5.35135	0.00404
		0.25	5.37452	0.00401
		0.25	5.39768	0.00398
		0.25	5.42085	0.00394
		0.25	5.44402	0.0039
		0.25	5.46718	0.00386
		0.25	5.49035	0.00382
		0.25	5.51351	0.00377
		0.25	5.53668	0.00372
		0.25	5.55985	0.00366
		0.25	5.58301	0.0036
		0.25	5.60618	0.00354
		0.25	5.62934	0.00348
		0.25	5.65251	0.00341
		0.25	5.67568	0.00334
		0.25	5.69884	0.00327
		0.25	5.72201	0.00319
		0.25	5.74517	0.00311
		0.25	5.76834	0.00303
		0.25	5.79151	0.00295
		0.25	5.81467	0.00287
		0.25	5.83784	0.00278
		0.25	5.861	0.0027
		0.25	5.88417	0.00261
		0.25	5.90734	0.00252
		0.25	5.9305	0.00243
		0.25	5.95367	0.00234
		0.25	5.97683	0.00225
		0.25	6	0.00217
		0.3	0	0.000558744
		0.3	0.02317	0.00126
		0.3	0.04633	0.00198
		0.3	0.0695	0.00268
		0.3	0.09266	0.00331
		0.3	0.11583	0.00375
		0.3	0.139	0.00398
		0.3	0.16216	0.00401
		0.3	0.18533	0.00396
		0.3	0.20849	0.00402
		0.3	0.23166	0.00433
		0.3	0.25483	0.0049
		0.3	0.27799	0.00557
		0.3	0.30116	0.00615
		0.3	0.32432	0.0065
		0.3	0.34749	0.00659
		0.3	0.37066	0.00645
		0.3	0.39382	0.00624
		0.3	0.41699	0.00619
		0.3	0.44015	0.00647
		0.3	0.46332	0.00708
		0.3	0.48649	0.00786
		0.3	0.50965	0.00856
		0.3	0.53282	0.00902
		0.3	0.55599	0.00915
		0.3	0.57915	0.00897
		0.3	0.60232	0.00858
		0.3	0.62548	0.0082
		0.3	0.64865	0.00805
		0.3	0.67182	0.00828
		0.3	0.69498	0.00887
		0.3	0.71815	0.00972
		0.3	0.74131	0.01072
		0.3	0.76448	0.01187
		0.3	0.78765	0.01331
		0.3	0.81081	0.01518
		0.3	0.83398	0.01761
		0.3	0.85714	0.02059
		0.3	0.88031	0.024
		0.3	0.90348	0.02768
		0.3	0.92664	0.03142
		0.3	0.94981	0.03505
		0.3	0.97297	0.03848
		0.3	0.99614	0.04164
		0.3	1.01931	0.04457
		0.3	1.04247	0.04739
		0.3	1.06564	0.05025
		0.3	1.0888	0.05335
		0.3	1.11197	0.0569
		0.3	1.13514	0.06104
		0.3	1.1583	0.06589
		0.3	1.18147	0.07146
		0.3	1.20463	0.07771
		0.3	1.2278	0.08456
		0.3	1.25097	0.09188
		0.3	1.27413	0.09953
		0.3	1.2973	0.10737
		0.3	1.32046	0.11521
		0.3	1.34363	0.12289
		0.3	1.3668	0.13023
		0.3	1.38996	0.13704
		0.3	1.41313	0.14312
		0.3	1.43629	0.14829
		0.3	1.45946	0.15234
		0.3	1.48263	0.1551
		0.3	1.50579	0.15639
		0.3	1.52896	0.15606
		0.3	1.55212	0.15397
		0.3	1.57529	0.15004
		0.3	1.59846	0.1442
		0.3	1.62162	0.13647
		0.3	1.64479	0.12691
		0.3	1.66795	0.11566
		0.3	1.69112	0.10295
		0.3	1.71429	0.08917
		0.3	1.73745	0.07492
		0.3	1.76062	0.06125
		0.3	1.78378	0.05004
		0.3	1.80695	0.04442
		0.3	1.83012	0.04705
		0.3	1.85328	0.05681
		0.3	1.87645	0.07048
		0.3	1.89961	0.08568
		0.3	1.92278	0.10108
		0.3	1.94595	0.11593
		0.3	1.96911	0.12974
		0.3	1.99228	0.14222
		0.3	2.01544	0.15316
		0.3	2.03861	0.16242
		0.3	2.06178	0.16995
		0.3	2.08494	0.17571
		0.3	2.10811	0.17975
		0.3	2.13127	0.18211
		0.3	2.15444	0.1829
		0.3	2.17761	0.18222
		0.3	2.20077	0.1802
		0.3	2.22394	0.177
		0.3	2.2471	0.17277
		0.3	2.27027	0.16765
		0.3	2.29344	0.16182
		0.3	2.3166	0.15541
		0.3	2.33977	0.14858
		0.3	2.36293	0.14145
		0.3	2.3861	0.13415
		0.3	2.40927	0.1268
		0.3	2.43243	0.11948
		0.3	2.4556	0.11229
		0.3	2.47876	0.10529
		0.3	2.50193	0.09855
		0.3	2.5251	0.0921
		0.3	2.54826	0.08597
		0.3	2.57143	0.08019
		0.3	2.5946	0.07476
		0.3	2.61776	0.06969
		0.3	2.64093	0.06497
		0.3	2.66409	0.06059
		0.3	2.68726	0.05653
		0.3	2.71043	0.05277
		0.3	2.73359	0.04929
		0.3	2.75676	0.04607
		0.3	2.77992	0.0431
		0.3	2.80309	0.04034
		0.3	2.82626	0.03779
		0.3	2.84942	0.03543
		0.3	2.87259	0.03324
		0.3	2.89575	0.03122
		0.3	2.91892	0.02935
		0.3	2.94209	0.02764
		0.3	2.96525	0.02606
		0.3	2.98842	0.02462
		0.3	3.01158	0.02332
		0.3	3.03475	0.02214
		0.3	3.05792	0.02109
		0.3	3.08108	0.02017
		0.3	3.10425	0.01936
		0.3	3.12741	0.01867
		0.3	3.15058	0.01808
		0.3	3.17375	0.0176
		0.3	3.19691	0.01721
		0.3	3.22008	0.01692
		0.3	3.24324	0.0167
		0.3	3.26641	0.01656
		0.3	3.28958	0.01648
		0.3	3.31274	0.01646
		0.3	3.33591	0.01649
		0.3	3.35907	0.01656
		0.3	3.38224	0.01666
		0.3	3.40541	0.0168
		0.3	3.42857	0.01695
		0.3	3.45174	0.01712
		0.3	3.4749	0.01731
		0.3	3.49807	0.0175
		0.3	3.52124	0.01769
		0.3	3.5444	0.01787
		0.3	3.56757	0.01806
		0.3	3.59073	0.01823
		0.3	3.6139	0.01839
		0.3	3.63707	0.01854
		0.3	3.66023	0.01866
		0.3	3.6834	0.01877
		0.3	3.70656	0.01886
		0.3	3.72973	0.01892
		0.3	3.7529	0.01896
		0.3	3.77606	0.01897
		0.3	3.79923	0.01896
		0.3	3.82239	0.01892
		0.3	3.84556	0.01885
		0.3	3.86873	0.01875
		0.3	3.89189	0.01863
		0.3	3.91506	0.01848
		0.3	3.93822	0.01831
		0.3	3.96139	0.0181
		0.3	3.98456	0.01788
		0.3	4.00772	0.01763
		0.3	4.03089	0.01736
		0.3	4.05405	0.01707
		0.3	4.07722	0.01677
		0.3	4.10039	0.01644
		0.3	4.12355	0.0161
		0.3	4.14672	0.01575
		0.3	4.16988	0.01538
		0.3	4.19305	0.015
		0.3	4.21622	0.01461
		0.3	4.23938	0.01422
		0.3	4.26255	0.01382
		0.3	4.28571	0.01342
		0.3	4.30888	0.01302
		0.3	4.33205	0.01261
		0.3	4.35521	0.01221
		0.3	4.37838	0.0118
		0.3	4.40154	0.0114
		0.3	4.42471	0.01101
		0.3	4.44788	0.01062
		0.3	4.47104	0.01024
		0.3	4.49421	0.00987
		0.3	4.51738	0.00951
		0.3	4.54054	0.00915
		0.3	4.56371	0.00881
		0.3	4.58687	0.00848
		0.3	4.61004	0.00817
		0.3	4.63321	0.00786
		0.3	4.65637	0.00757
		0.3	4.67954	0.0073
		0.3	4.7027	0.00704
		0.3	4.72587	0.00679
		0.3	4.74904	0.00656
		0.3	4.7722	0.00635
		0.3	4.79537	0.00615
		0.3	4.81853	0.00596
		0.3	4.8417	0.0058
		0.3	4.86487	0.00564
		0.3	4.88803	0.0055
		0.3	4.9112	0.00538
		0.3	4.93436	0.00526
		0.3	4.95753	0.00516
		0.3	4.9807	0.00508
		0.3	5.00386	0.005
		0.3	5.02703	0.00493
		0.3	5.05019	0.00487
		0.3	5.07336	0.00481
		0.3	5.09653	0.00477
		0.3	5.11969	0.00473
		0.3	5.14286	0.00469
		0.3	5.16602	0.00466
		0.3	5.18919	0.00462
		0.3	5.21236	0.00459
		0.3	5.23552	0.00457
		0.3	5.25869	0.00454
		0.3	5.28185	0.00451
		0.3	5.30502	0.00448
		0.3	5.32819	0.00445
		0.3	5.35135	0.00441
		0.3	5.37452	0.00438
		0.3	5.39768	0.00434
		0.3	5.42085	0.0043
		0.3	5.44402	0.00425
		0.3	5.46718	0.00421
		0.3	5.49035	0.00415
		0.3	5.51351	0.0041
		0.3	5.53668	0.00404
		0.3	5.55985	0.00398
		0.3	5.58301	0.00392
		0.3	5.60618	0.00385
		0.3	5.62934	0.00378
		0.3	5.65251	0.0037
		0.3	5.67568	0.00362
		0.3	5.69884	0.00354
		0.3	5.72201	0.00346
		0.3	5.74517	0.00338
		0.3	5.76834	0.00329
		0.3	5.79151	0.0032
		0.3	5.81467	0.00311
		0.3	5.83784	0.00302
		0.3	5.861	0.00292
		0.3	5.88417	0.00283
		0.3	5.90734	0.00273
		0.3	5.9305	0.00264
		0.3	5.95367	0.00254
		0.3	5.97683	0.00244
		0.3	6	0.00235
		0.35	0	0.000558743
		0.35	0.02317	0.00126
		0.35	0.04633	0.00198
		0.35	0.0695	0.00268
		0.35	0.09266	0.00331
		0.35	0.11583	0.00375
		0.35	0.139	0.00398
		0.35	0.16216	0.00401
		0.35	0.18533	0.00396
		0.35	0.20849	0.00402
		0.35	0.23166	0.00433
		0.35	0.25483	0.0049
		0.35	0.27799	0.00557
		0.35	0.30116	0.00615
		0.35	0.32432	0.00651
		0.35	0.34749	0.00659
		0.35	0.37066	0.00645
		0.35	0.39382	0.00624
		0.35	0.41699	0.00618
		0.35	0.44015	0.00646
		0.35	0.46332	0.00708
		0.35	0.48649	0.00786
		0.35	0.50965	0.00856
		0.35	0.53282	0.00903
		0.35	0.55599	0.00916
		0.35	0.57915	0.00897
		0.35	0.60232	0.00858
		0.35	0.62548	0.00819
		0.35	0.64865	0.00803
		0.35	0.67182	0.00826
		0.35	0.69498	0.00886
		0.35	0.71815	0.0097
		0.35	0.74131	0.0107
		0.35	0.76448	0.01185
		0.35	0.78765	0.01329
		0.35	0.81081	0.01516
		0.35	0.83398	0.0176
		0.35	0.85714	0.02059
		0.35	0.88031	0.02402
		0.35	0.90348	0.02771
		0.35	0.92664	0.03148
		0.35	0.94981	0.03514
		0.35	0.97297	0.03858
		0.35	0.99614	0.04175
		0.35	1.01931	0.04469
		0.35	1.04247	0.0475
		0.35	1.06564	0.05035
		0.35	1.0888	0.05345
		0.35	1.11197	0.057
		0.35	1.13514	0.06116
		0.35	1.1583	0.06603
		0.35	1.18147	0.07164
		0.35	1.20463	0.07795
		0.35	1.2278	0.08487
		0.35	1.25097	0.09228
		0.35	1.27413	0.10004
		0.35	1.2973	0.10798
		0.35	1.32046	0.11595
		0.35	1.34363	0.12377
		0.35	1.3668	0.13125
		0.35	1.38996	0.13821
		0.35	1.41313	0.14444
		0.35	1.43629	0.14976
		0.35	1.45946	0.15396
		0.35	1.48263	0.15685
		0.35	1.50579	0.15826
		0.35	1.52896	0.15803
		0.35	1.55212	0.15602
		0.35	1.57529	0.15212
		0.35	1.59846	0.14628
		0.35	1.62162	0.1385
		0.35	1.64479	0.12882
		0.35	1.66795	0.11738
		0.35	1.69112	0.1044
		0.35	1.71429	0.09025
		0.35	1.73745	0.07551
		0.35	1.76062	0.06118
		0.35	1.78378	0.04917
		0.35	1.80695	0.04283
		0.35	1.83012	0.04533
		0.35	1.85328	0.05555
		0.35	1.87645	0.06988
		0.35	1.89961	0.08574
		0.35	1.92278	0.10177
		0.35	1.94595	0.1172
		0.35	1.96911	0.13156
		0.35	1.99228	0.14455
		0.35	2.01544	0.15595
		0.35	2.03861	0.16564
		0.35	2.06178	0.17353
		0.35	2.08494	0.17961
		0.35	2.10811	0.18391
		0.35	2.13127	0.18649
		0.35	2.15444	0.18742
		0.35	2.17761	0.18685
		0.35	2.20077	0.18489
		0.35	2.22394	0.18169
		0.35	2.2471	0.17742
		0.35	2.27027	0.17223
		0.35	2.29344	0.16628
		0.35	2.3166	0.15974
		0.35	2.33977	0.15274
		0.35	2.36293	0.14542
		0.35	2.3861	0.13793
		0.35	2.40927	0.13036
		0.35	2.43243	0.12283
		0.35	2.4556	0.11542
		0.35	2.47876	0.1082
		0.35	2.50193	0.10124
		0.35	2.5251	0.09458
		0.35	2.54826	0.08826
		0.35	2.57143	0.08229
		0.35	2.5946	0.07669
		0.35	2.61776	0.07146
		0.35	2.64093	0.0666
		0.35	2.66409	0.06208
		0.35	2.68726	0.0579
		0.35	2.71043	0.05404
		0.35	2.73359	0.05046
		0.35	2.75676	0.04716
		0.35	2.77992	0.0441
		0.35	2.80309	0.04128
		0.35	2.82626	0.03866
		0.35	2.84942	0.03624
		0.35	2.87259	0.034
		0.35	2.89575	0.03192
		0.35	2.91892	0.03001
		0.35	2.94209	0.02824
		0.35	2.96525	0.02662
		0.35	2.98842	0.02514
		0.35	3.01158	0.0238
		0.35	3.03475	0.02259
		0.35	3.05792	0.02151
		0.35	3.08108	0.02055
		0.35	3.10425	0.01972
		0.35	3.12741	0.01901
		0.35	3.15058	0.01842
		0.35	3.17375	0.01793
		0.35	3.19691	0.01754
		0.35	3.22008	0.01725
		0.35	3.24324	0.01704
		0.35	3.26641	0.01691
		0.35	3.28958	0.01685
		0.35	3.31274	0.01686
		0.35	3.33591	0.01691
		0.35	3.35907	0.01701
		0.35	3.38224	0.01714
		0.35	3.40541	0.01731
		0.35	3.42857	0.0175
		0.35	3.45174	0.0177
		0.35	3.4749	0.01792
		0.35	3.49807	0.01814
		0.35	3.52124	0.01836
		0.35	3.5444	0.01858
		0.35	3.56757	0.0188
		0.35	3.59073	0.019
		0.35	3.6139	0.01919
		0.35	3.63707	0.01936
		0.35	3.66023	0.01952
		0.35	3.6834	0.01965
		0.35	3.70656	0.01976
		0.35	3.72973	0.01984
		0.35	3.7529	0.0199
		0.35	3.77606	0.01993
		0.35	3.79923	0.01993
		0.35	3.82239	0.0199
		0.35	3.84556	0.01984
		0.35	3.86873	0.01975
		0.35	3.89189	0.01964
		0.35	3.91506	0.01949
		0.35	3.93822	0.01932
		0.35	3.96139	0.01912
		0.35	3.98456	0.0189
		0.35	4.00772	0.01865
		0.35	4.03089	0.01837
		0.35	4.05405	0.01808
		0.35	4.07722	0.01777
		0.35	4.10039	0.01743
[truncated: 102,262 more rows]

## Sheet: Figure 2d
		X-axis	Y-axis	Z-axis
Figure 2d	Ni foil	K(Å-1)	R(Å)	Intensity (arb. units)
		0	0	0.000410211
		0	0.01671	0.000799382
		0	0.03343	0.00132
		0	0.05014	0.00188
		0	0.06685	0.00242
		0	0.08357	0.00289
		0	0.10028	0.00322
		0	0.11699	0.00339
		0	0.13371	0.00341
		0	0.15042	0.00332
		0	0.16713	0.00323
		0	0.18384	0.00327
		0	0.20056	0.0035
		0	0.21727	0.00392
		0	0.23398	0.00441
		0	0.2507	0.00486
		0	0.26741	0.00518
		0	0.28412	0.00533
		0	0.30084	0.00532
		0	0.31755	0.00519
		0	0.33426	0.00504
		0	0.35098	0.00499
		0	0.36769	0.00511
		0	0.3844	0.00543
		0	0.40111	0.00586
		0	0.41783	0.00632
		0	0.43454	0.00671
		0	0.45125	0.00699
		0	0.46797	0.00714
		0	0.48468	0.00721
		0	0.50139	0.00723
		0	0.51811	0.00726
		0	0.53482	0.00733
		0	0.55153	0.00743
		0	0.56825	0.00751
		0	0.58496	0.00751
		0	0.60167	0.00738
		0	0.61838	0.00709
		0	0.6351	0.00667
		0	0.65181	0.0062
		0	0.66852	0.00583
		0	0.68524	0.00578
		0	0.70195	0.00622
		0	0.71866	0.00717
		0	0.73538	0.00852
		0	0.75209	0.01014
		0	0.7688	0.01192
		0	0.78552	0.0138
		0	0.80223	0.01572
		0	0.81894	0.01766
		0	0.83566	0.01957
		0	0.85237	0.02143
		0	0.86908	0.02319
		0	0.88579	0.02483
		0	0.90251	0.02632
		0	0.91922	0.02764
		0	0.93593	0.02878
		0	0.95265	0.02978
		0	0.96936	0.03065
		0	0.98607	0.03146
		0	1.00279	0.03228
		0	1.0195	0.03317
		0	1.03621	0.03422
		0	1.05293	0.0355
		0	1.06964	0.03707
		0	1.08635	0.03897
		0	1.10306	0.0412
		0	1.11978	0.04377
		0	1.13649	0.04666
		0	1.1532	0.04984
		0	1.16992	0.05328
		0	1.18663	0.05694
		0	1.20334	0.06078
		0	1.22006	0.06477
		0	1.23677	0.06887
		0	1.25348	0.07305
		0	1.2702	0.07727
		0	1.28691	0.08151
		0	1.30362	0.08573
		0	1.32033	0.08988
		0	1.33705	0.09393
		0	1.35376	0.09784
		0	1.37047	0.10156
		0	1.38719	0.10504
		0	1.4039	0.10824
		0	1.42061	0.11111
		0	1.43733	0.11358
		0	1.45404	0.1156
		0	1.47075	0.11713
		0	1.48747	0.1181
		0	1.50418	0.11848
		0	1.52089	0.1182
		0	1.5376	0.11724
		0	1.55432	0.11557
		0	1.57103	0.11314
		0	1.58774	0.10997
		0	1.60446	0.10604
		0	1.62117	0.10136
		0	1.63788	0.09598
		0	1.6546	0.08994
		0	1.67131	0.0833
		0	1.68802	0.07619
		0	1.70474	0.06874
		0	1.72145	0.06117
		0	1.73816	0.05378
		0	1.75488	0.04703
		0	1.77159	0.04161
		0	1.7883	0.03838
		0	1.80501	0.0381
		0	1.82173	0.04092
		0	1.83844	0.04626
		0	1.85515	0.05328
		0	1.87187	0.06125
		0	1.88858	0.06967
		0	1.90529	0.07818
		0	1.92201	0.08657
		0	1.93872	0.09465
		0	1.95543	0.10231
		0	1.97215	0.10944
		0	1.98886	0.11598
		0	2.00557	0.12188
		0	2.02228	0.1271
		0	2.039	0.13161
		0	2.05571	0.13541
		0	2.07242	0.13849
		0	2.08914	0.14086
		0	2.10585	0.14254
		0	2.12256	0.14355
		0	2.13928	0.14391
		0	2.15599	0.14366
		0	2.1727	0.14284
		0	2.18942	0.14149
		0	2.20613	0.13965
		0	2.22284	0.13736
		0	2.23955	0.13467
		0	2.25627	0.13163
		0	2.27298	0.12827
		0	2.28969	0.12464
		0	2.30641	0.12079
		0	2.32312	0.11676
		0	2.33983	0.11257
		0	2.35655	0.10828
		0	2.37326	0.10391
		0	2.38997	0.0995
		0	2.40669	0.09506
		0	2.4234	0.09064
		0	2.44011	0.08624
		0	2.45683	0.0819
		0	2.47354	0.07762
		0	2.49025	0.07342
		0	2.50696	0.06932
		0	2.52368	0.06533
		0	2.54039	0.06144
		0	2.5571	0.05768
		0	2.57382	0.05403
		0	2.59053	0.05051
		0	2.60724	0.04712
		0	2.62396	0.04385
		0	2.64067	0.04071
		0	2.65738	0.03769
		0	2.6741	0.0348
		0	2.69081	0.03202
		0	2.70752	0.02936
		0	2.72423	0.02681
		0	2.74095	0.02437
		0	2.75766	0.02203
		0	2.77437	0.0198
		0	2.79109	0.01767
		0	2.8078	0.01564
		0	2.82451	0.0137
		0	2.84123	0.01186
		0	2.85794	0.01012
		0	2.87465	0.00847
		0	2.89137	0.00694
		0	2.90808	0.00552
		0	2.92479	0.00427
		0	2.9415	0.00327
		0	2.95822	0.00267
		0	2.97493	0.00266
		0	2.99164	0.00316
		0	3.00836	0.00392
		0	3.02507	0.00477
		0	3.04178	0.00565
		0	3.0585	0.0065
		0	3.07521	0.00732
		0	3.09192	0.0081
		0	3.10864	0.00884
		0	3.12535	0.00953
		0	3.14206	0.01018
		0	3.15877	0.01078
		0	3.17549	0.01133
		0	3.1922	0.01184
		0	3.20891	0.01231
		0	3.22563	0.01274
		0	3.24234	0.01312
		0	3.25905	0.01347
		0	3.27577	0.01379
		0	3.29248	0.01407
		0	3.30919	0.01431
		0	3.32591	0.01453
		0	3.34262	0.01472
		0	3.35933	0.01488
		0	3.37605	0.01501
		0	3.39276	0.01512
		0	3.40947	0.01521
		0	3.42618	0.01528
		0	3.4429	0.01533
		0	3.45961	0.01536
		0	3.47632	0.01538
		0	3.49304	0.01538
		0	3.50975	0.01537
		0	3.52646	0.01535
		0	3.54318	0.01532
		0	3.55989	0.01528
		0	3.5766	0.01524
		0	3.59332	0.01518
		0	3.61003	0.01512
		0	3.62674	0.01506
		0	3.64345	0.01499
		0	3.66017	0.01492
		0	3.67688	0.01485
		0	3.69359	0.01478
		0	3.71031	0.0147
		0	3.72702	0.01462
		0	3.74373	0.01454
		0	3.76045	0.01446
		0	3.77716	0.01438
		0	3.79387	0.01429
		0	3.81059	0.01421
		0	3.8273	0.01412
		0	3.84401	0.01403
		0	3.86072	0.01395
		0	3.87744	0.01386
		0	3.89415	0.01377
		0	3.91086	0.01367
		0	3.92758	0.01358
		0	3.94429	0.01348
		0	3.961	0.01338
		0	3.97772	0.01328
		0	3.99443	0.01317
		0	4.01114	0.01307
		0	4.02786	0.01296
		0	4.04457	0.01285
		0	4.06128	0.01273
		0	4.07799	0.01261
		0	4.09471	0.01249
		0	4.11142	0.01237
		0	4.12813	0.01224
		0	4.14485	0.01211
		0	4.16156	0.01198
		0	4.17827	0.01185
		0	4.19499	0.01171
		0	4.2117	0.01157
		0	4.22841	0.01143
		0	4.24513	0.01128
		0	4.26184	0.01113
		0	4.27855	0.01098
		0	4.29527	0.01083
		0	4.31198	0.01068
		0	4.32869	0.01052
		0	4.3454	0.01037
		0	4.36212	0.01021
		0	4.37883	0.01005
		0	4.39554	0.00989
		0	4.41226	0.00973
		0	4.42897	0.00956
		0	4.44568	0.0094
		0	4.4624	0.00924
		0	4.47911	0.00907
		0	4.49582	0.00891
		0	4.51254	0.00874
		0	4.52925	0.00858
		0	4.54596	0.00842
		0	4.56267	0.00825
		0	4.57939	0.00809
		0	4.5961	0.00792
		0	4.61281	0.00776
		0	4.62953	0.0076
		0	4.64624	0.00744
		0	4.66295	0.00728
		0	4.67967	0.00712
		0	4.69638	0.00696
		0	4.71309	0.00681
		0	4.72981	0.00665
		0	4.74652	0.0065
		0	4.76323	0.00635
		0	4.77994	0.0062
		0	4.79666	0.00606
		0	4.81337	0.00591
		0	4.83008	0.00577
		0	4.8468	0.00563
		0	4.86351	0.00549
		0	4.88022	0.00536
		0	4.89694	0.00522
		0	4.91365	0.00509
		0	4.93036	0.00497
		0	4.94708	0.00484
		0	4.96379	0.00472
		0	4.9805	0.0046
		0	4.99721	0.00449
		0	5.01393	0.00438
		0	5.03064	0.00427
		0	5.04735	0.00417
		0	5.06407	0.00406
		0	5.08078	0.00397
		0	5.09749	0.00387
		0	5.11421	0.00378
		0	5.13092	0.00369
		0	5.14763	0.00361
		0	5.16435	0.00353
		0	5.18106	0.00345
		0	5.19777	0.00337
		0	5.21449	0.0033
		0	5.2312	0.00323
		0	5.24791	0.00317
		0	5.26462	0.00311
		0	5.28134	0.00305
		0	5.29805	0.00299
		0	5.31476	0.00294
		0	5.33148	0.00289
		0	5.34819	0.00284
		0	5.3649	0.00279
		0	5.38162	0.00275
		0	5.39833	0.00271
		0	5.41504	0.00267
		0	5.43176	0.00263
		0	5.44847	0.00259
		0	5.46518	0.00256
		0	5.48189	0.00253
		0	5.49861	0.00249
		0	5.51532	0.00246
		0	5.53203	0.00243
		0	5.54875	0.0024
		0	5.56546	0.00237
		0	5.58217	0.00234
		0	5.59889	0.00232
		0	5.6156	0.00229
		0	5.63231	0.00226
		0	5.64903	0.00223
		0	5.66574	0.00221
		0	5.68245	0.00218
		0	5.69916	0.00215
		0	5.71588	0.00213
		0	5.73259	0.0021
		0	5.7493	0.00207
		0	5.76602	0.00204
		0	5.78273	0.00202
		0	5.79944	0.00199
		0	5.81616	0.00196
		0	5.83287	0.00193
		0	5.84958	0.0019
		0	5.8663	0.00187
		0	5.88301	0.00184
		0	5.89972	0.00182
		0	5.91644	0.00179
		0	5.93315	0.00176
		0	5.94986	0.00173
		0	5.96657	0.0017
		0	5.98329	0.00167
		0	6	0.00164
		0.05	0	0.000410211
		0.05	0.01671	0.00079938
		0.05	0.03343	0.00132
		0.05	0.05014	0.00188
		0.05	0.06685	0.00242
		0.05	0.08357	0.00289
		0.05	0.10028	0.00322
		0.05	0.11699	0.00339
		0.05	0.13371	0.00341
		0.05	0.15042	0.00332
		0.05	0.16713	0.00323
		0.05	0.18384	0.00327
		0.05	0.20056	0.0035
		0.05	0.21727	0.00392
		0.05	0.23398	0.00441
		0.05	0.2507	0.00486
		0.05	0.26741	0.00518
		0.05	0.28412	0.00534
		0.05	0.30084	0.00532
		0.05	0.31755	0.0052
		0.05	0.33426	0.00504
		0.05	0.35098	0.00498
		0.05	0.36769	0.00511
		0.05	0.3844	0.00542
		0.05	0.40111	0.00586
		0.05	0.41783	0.00632
		0.05	0.43454	0.00672
		0.05	0.45125	0.00699
		0.05	0.46797	0.00715
		0.05	0.48468	0.00721
		0.05	0.50139	0.00723
		0.05	0.51811	0.00726
		0.05	0.53482	0.00733
		0.05	0.55153	0.00743
		0.05	0.56825	0.00751
		0.05	0.58496	0.00752
		0.05	0.60167	0.00738
		0.05	0.61838	0.00709
		0.05	0.6351	0.00667
		0.05	0.65181	0.00619
		0.05	0.66852	0.00581
		0.05	0.68524	0.00576
		0.05	0.70195	0.00619
		0.05	0.71866	0.00714
		0.05	0.73538	0.0085
		0.05	0.75209	0.01013
		0.05	0.7688	0.01192
		0.05	0.78552	0.01381
		0.05	0.80223	0.01574
		0.05	0.81894	0.01769
		0.05	0.83566	0.01961
		0.05	0.85237	0.02148
		0.05	0.86908	0.02325
		0.05	0.88579	0.0249
		0.05	0.90251	0.0264
		0.05	0.91922	0.02772
		0.05	0.93593	0.02887
		0.05	0.95265	0.02987
		0.05	0.96936	0.03074
		0.05	0.98607	0.03154
		0.05	1.00279	0.03234
		0.05	1.0195	0.03323
		0.05	1.03621	0.03427
		0.05	1.05293	0.03555
		0.05	1.06964	0.03712
		0.05	1.08635	0.03902
		0.05	1.10306	0.04127
		0.05	1.11978	0.04386
		0.05	1.13649	0.04678
		0.05	1.1532	0.04999
		0.05	1.16992	0.05346
		0.05	1.18663	0.05716
		0.05	1.20334	0.06105
		0.05	1.22006	0.06509
		0.05	1.23677	0.06925
		0.05	1.25348	0.07349
		0.05	1.2702	0.07778
		0.05	1.28691	0.08209
		0.05	1.30362	0.08638
		0.05	1.32033	0.09061
		0.05	1.33705	0.09475
		0.05	1.35376	0.09875
		0.05	1.37047	0.10256
		0.05	1.38719	0.10614
		0.05	1.4039	0.10944
		0.05	1.42061	0.11241
		0.05	1.43733	0.11499
		0.05	1.45404	0.11712
		0.05	1.47075	0.11875
		0.05	1.48747	0.11983
		0.05	1.50418	0.1203
		0.05	1.52089	0.12013
		0.05	1.5376	0.11926
		0.05	1.55432	0.11767
		0.05	1.57103	0.11533
		0.05	1.58774	0.11222
		0.05	1.60446	0.10835
		0.05	1.62117	0.10373
		0.05	1.63788	0.09839
		0.05	1.6546	0.09238
		0.05	1.67131	0.08578
		0.05	1.68802	0.0787
		0.05	1.70474	0.07129
		0.05	1.72145	0.06377
		0.05	1.73816	0.05645
		0.05	1.75488	0.0498
		0.05	1.77159	0.04447
		0.05	1.7883	0.04129
		0.05	1.80501	0.04097
		0.05	1.82173	0.04366
		0.05	1.83844	0.04887
		0.05	1.85515	0.0558
		0.05	1.87187	0.06375
		0.05	1.88858	0.07221
		0.05	1.90529	0.08083
		0.05	1.92201	0.08934
		0.05	1.93872	0.09758
		0.05	1.95543	0.1054
		0.05	1.97215	0.1127
		0.05	1.98886	0.11942
		0.05	2.00557	0.12548
		0.05	2.02228	0.13086
		0.05	2.039	0.13552
		0.05	2.05571	0.13946
		0.05	2.07242	0.14266
		0.05	2.08914	0.14514
		0.05	2.10585	0.1469
		0.05	2.12256	0.14798
		0.05	2.13928	0.14839
		0.05	2.15599	0.14818
		0.05	2.1727	0.14737
		0.05	2.18942	0.14602
		0.05	2.20613	0.14416
		0.05	2.22284	0.14183
		0.05	2.23955	0.13909
		0.05	2.25627	0.13598
		0.05	2.27298	0.13254
		0.05	2.28969	0.12882
		0.05	2.30641	0.12487
		0.05	2.32312	0.12072
		0.05	2.33983	0.11642
		0.05	2.35655	0.112
		0.05	2.37326	0.1075
		0.05	2.38997	0.10295
		0.05	2.40669	0.09838
		0.05	2.4234	0.09382
		0.05	2.44011	0.08928
		0.05	2.45683	0.0848
		0.05	2.47354	0.08038
		0.05	2.49025	0.07605
		0.05	2.50696	0.07182
		0.05	2.52368	0.06769
		0.05	2.54039	0.06367
		0.05	2.5571	0.05978
		0.05	2.57382	0.05602
		0.05	2.59053	0.05238
		0.05	2.60724	0.04888
		0.05	2.62396	0.0455
		0.05	2.64067	0.04225
		0.05	2.65738	0.03913
		0.05	2.6741	0.03614
		0.05	2.69081	0.03326
		0.05	2.70752	0.03051
		0.05	2.72423	0.02787
		0.05	2.74095	0.02534
		0.05	2.75766	0.02292
		0.05	2.77437	0.02061
		0.05	2.79109	0.0184
		0.05	2.8078	0.01628
		0.05	2.82451	0.01426
		0.05	2.84123	0.01234
		0.05	2.85794	0.01051
		0.05	2.87465	0.00877
		0.05	2.89137	0.00713
		0.05	2.90808	0.0056
		0.05	2.92479	0.0042
		0.05	2.9415	0.00299
		0.05	2.95822	0.00217
		0.05	2.97493	0.00207
		0.05	2.99164	0.00266
		0.05	3.00836	0.00355
		0.05	3.02507	0.00452
		0.05	3.04178	0.00549
		0.05	3.0585	0.00642
		0.05	3.07521	0.00732
		0.05	3.09192	0.00816
		0.05	3.10864	0.00896
		0.05	3.12535	0.00971
		0.05	3.14206	0.01041
		0.05	3.15877	0.01106
		0.05	3.17549	0.01166
		0.05	3.1922	0.01222
		0.05	3.20891	0.01273
		0.05	3.22563	0.0132
		0.05	3.24234	0.01362
		0.05	3.25905	0.01401
		0.05	3.27577	0.01436
		0.05	3.29248	0.01468
		0.05	3.30919	0.01496
		0.05	3.32591	0.01521
		0.05	3.34262	0.01542
		0.05	3.35933	0.01561
		0.05	3.37605	0.01577
		0.05	3.39276	0.01591
		0.05	3.40947	0.01602
		0.05	3.42618	0.01612
		0.05	3.4429	0.01619
		0.05	3.45961	0.01624
		0.05	3.47632	0.01628
		0.05	3.49304	0.0163
		0.05	3.50975	0.01631
		0.05	3.52646	0.0163
		0.05	3.54318	0.01628
		0.05	3.55989	0.01626
		0.05	3.5766	0.01622
		0.05	3.59332	0.01618
		0.05	3.61003	0.01613
		0.05	3.62674	0.01608
		0.05	3.64345	0.01602
		0.05	3.66017	0.01595
		0.05	3.67688	0.01588
		0.05	3.69359	0.01581
		0.05	3.71031	0.01574
		0.05	3.72702	0.01566
		0.05	3.74373	0.01558
		0.05	3.76045	0.0155
		0.05	3.77716	0.01542
		0.05	3.79387	0.01533
		0.05	3.81059	0.01525
		0.05	3.8273	0.01516
		0.05	3.84401	0.01507
		0.05	3.86072	0.01497
		0.05	3.87744	0.01488
		0.05	3.89415	0.01478
		0.05	3.91086	0.01468
		0.05	3.92758	0.01458
		0.05	3.94429	0.01448
		0.05	3.961	0.01437
		0.05	3.97772	0.01426
		0.05	3.99443	0.01415
		0.05	4.01114	0.01404
		0.05	4.02786	0.01392
		0.05	4.04457	0.0138
		0.05	4.06128	0.01368
		0.05	4.07799	0.01355
		0.05	4.09471	0.01342
		0.05	4.11142	0.01329
		0.05	4.12813	0.01315
		0.05	4.14485	0.01302
		0.05	4.16156	0.01287
		0.05	4.17827	0.01273
		0.05	4.19499	0.01258
		0.05	4.2117	0.01243
		0.05	4.22841	0.01228
		0.05	4.24513	0.01213
		0.05	4.26184	0.01197
		0.05	4.27855	0.01181
		0.05	4.29527	0.01165
		0.05	4.31198	0.01149
		0.05	4.32869	0.01132
		0.05	4.3454	0.01116
		0.05	4.36212	0.01099
		0.05	4.37883	0.01082
		0.05	4.39554	0.01065
		0.05	4.41226	0.01048
		0.05	4.42897	0.01031
		0.05	4.44568	0.01014
		0.05	4.4624	0.00997
		0.05	4.47911	0.00979
		0.05	4.49582	0.00962
		0.05	4.51254	0.00945
		0.05	4.52925	0.00927
		0.05	4.54596	0.0091
		0.05	4.56267	0.00893
		0.05	4.57939	0.00876
		0.05	4.5961	0.00859
		0.05	4.61281	0.00842
		0.05	4.62953	0.00825
		0.05	4.64624	0.00808
		0.05	4.66295	0.00791
		0.05	4.67967	0.00774
		0.05	4.69638	0.00758
		0.05	4.71309	0.00742
		0.05	4.72981	0.00726
		0.05	4.74652	0.0071
		0.05	4.76323	0.00694
		0.05	4.77994	0.00678
		0.05	4.79666	0.00663
		0.05	4.81337	0.00648
		0.05	4.83008	0.00633
		0.05	4.8468	0.00618
		0.05	4.86351	0.00604
		0.05	4.88022	0.0059
		0.05	4.89694	0.00576
		0.05	4.91365	0.00562
		0.05	4.93036	0.00549
		0.05	4.94708	0.00536
		0.05	4.96379	0.00523
		0.05	4.9805	0.00511
		0.05	4.99721	0.00499
		0.05	5.01393	0.00487
		0.05	5.03064	0.00476
		0.05	5.04735	0.00465
		0.05	5.06407	0.00454
		0.05	5.08078	0.00443
		0.05	5.09749	0.00433
		0.05	5.11421	0.00424
		0.05	5.13092	0.00414
		0.05	5.14763	0.00405
		0.05	5.16435	0.00396
		0.05	5.18106	0.00388
		0.05	5.19777	0.0038
		0.05	5.21449	0.00372
		0.05	5.2312	0.00365
		0.05	5.24791	0.00358
		0.05	5.26462	0.00351
		0.05	5.28134	0.00344
		0.05	5.29805	0.00338
		0.05	5.31476	0.00332
		0.05	5.33148	0.00327
		0.05	5.34819	0.00321
		0.05	5.3649	0.00316
		0.05	5.38162	0.00311
		0.05	5.39833	0.00306
		0.05	5.41504	0.00302
		0.05	5.43176	0.00297
		0.05	5.44847	0.00293
		0.05	5.46518	0.00289
		0.05	5.48189	0.00285
		0.05	5.49861	0.00281
		0.05	5.51532	0.00277
		0.05	5.53203	0.00274
		0.05	5.54875	0.0027
		0.05	5.56546	0.00267
		0.05	5.58217	0.00263
		0.05	5.59889	0.0026
		0.05	5.6156	0.00257
		0.05	5.63231	0.00253
		0.05	5.64903	0.0025
		0.05	5.66574	0.00247
		0.05	5.68245	0.00244
		0.05	5.69916	0.0024
		0.05	5.71588	0.00237
		0.05	5.73259	0.00234
		0.05	5.7493	0.00231
		0.05	5.76602	0.00227
		0.05	5.78273	0.00224
		0.05	5.79944	0.00221
		0.05	5.81616	0.00218
		0.05	5.83287	0.00214
		0.05	5.84958	0.00211
		0.05	5.8663	0.00207
		0.05	5.88301	0.00204
		0.05	5.89972	0.00201
		0.05	5.91644	0.00197
		0.05	5.93315	0.00194
		0.05	5.94986	0.0019
		0.05	5.96657	0.00187
		0.05	5.98329	0.00183
		0.05	6	0.0018
		0.1	0	0.000410211
		0.1	0.01671	0.000799377
		0.1	0.03343	0.00132
		0.1	0.05014	0.00188
		0.1	0.06685	0.00242
		0.1	0.08357	0.00289
		0.1	0.10028	0.00322
		0.1	0.11699	0.00339
		0.1	0.13371	0.00341
		0.1	0.15042	0.00332
		0.1	0.16713	0.00323
		0.1	0.18384	0.00327
		0.1	0.20056	0.0035
		0.1	0.21727	0.00392
		0.1	0.23398	0.00441
		0.1	0.2507	0.00486
		0.1	0.26741	0.00518
		0.1	0.28412	0.00534
		0.1	0.30084	0.00533
		0.1	0.31755	0.0052
		0.1	0.33426	0.00504
		0.1	0.35098	0.00498
		0.1	0.36769	0.00511
		0.1	0.3844	0.00542
		0.1	0.40111	0.00586
		0.1	0.41783	0.00632
		0.1	0.43454	0.00672
		0.1	0.45125	0.007
		0.1	0.46797	0.00715
		0.1	0.48468	0.00721
		0.1	0.50139	0.00723
		0.1	0.51811	0.00726
		0.1	0.53482	0.00733
		0.1	0.55153	0.00743
		0.1	0.56825	0.00752
		0.1	0.58496	0.00752
		0.1	0.60167	0.00739
		0.1	0.61838	0.00709
		0.1	0.6351	0.00666
		0.1	0.65181	0.00618
		0.1	0.66852	0.00579
		0.1	0.68524	0.00573
		0.1	0.70195	0.00616
		0.1	0.71866	0.00711
		0.1	0.73538	0.00848
		0.1	0.75209	0.01012
		0.1	0.7688	0.01192
		0.1	0.78552	0.01382
		0.1	0.80223	0.01577
		0.1	0.81894	0.01772
		0.1	0.83566	0.01966
		0.1	0.85237	0.02153
		0.1	0.86908	0.02332
		0.1	0.88579	0.02497
		0.1	0.90251	0.02648
		0.1	0.91922	0.02781
		0.1	0.93593	0.02896
		0.1	0.95265	0.02995
		0.1	0.96936	0.03082
		0.1	0.98607	0.03162
		0.1	1.00279	0.03241
		0.1	1.0195	0.03329
		0.1	1.03621	0.03432
		0.1	1.05293	0.03559
		0.1	1.06964	0.03716
		0.1	1.08635	0.03907
		0.1	1.10306	0.04133
		0.1	1.11978	0.04394
		0.1	1.13649	0.04688
		0.1	1.1532	0.05012
		0.1	1.16992	0.05363
		0.1	1.18663	0.05738
		0.1	1.20334	0.06131
		0.1	1.22006	0.0654
		0.1	1.23677	0.06962
		0.1	1.25348	0.07393
		0.1	1.2702	0.07829
		0.1	1.28691	0.08267
		0.1	1.30362	0.08703
		0.1	1.32033	0.09134
		0.1	1.33705	0.09556
		0.1	1.35376	0.09965
		0.1	1.37047	0.10356
		0.1	1.38719	0.10724
		0.1	1.4039	0.11064
		0.1	1.42061	0.11371
		0.1	1.43733	0.11639
		0.1	1.45404	0.11863
		0.1	1.47075	0.12037
		0.1	1.48747	0.12156
		0.1	1.50418	0.12214
		0.1	1.52089	0.12206
		0.1	1.5376	0.12129
		0.1	1.55432	0.11979
		0.1	1.57103	0.11753
		0.1	1.58774	0.1145
		0.1	1.60446	0.1107
		0.1	1.62117	0.10614
		0.1	1.63788	0.10085
		0.1	1.6546	0.09489
		0.1	1.67131	0.08833
		0.1	1.68802	0.08129
		0.1	1.70474	0.07392
		0.1	1.72145	0.06646
		0.1	1.73816	0.05922
		0.1	1.75488	0.05266
		0.1	1.77159	0.04744
		0.1	1.7883	0.04431
		0.1	1.80501	0.04396
		0.1	1.82173	0.04653
		0.1	1.83844	0.05161
		0.1	1.85515	0.05845
		0.1	1.87187	0.06638
		0.1	1.88858	0.07489
		0.1	1.90529	0.08359
		0.1	1.92201	0.09223
		0.1	1.93872	0.10062
		0.1	1.95543	0.1086
		0.1	1.97215	0.11608
		0.1	1.98886	0.12296
		0.1	2.00557	0.1292
		0.1	2.02228	0.13474
		0.1	2.039	0.13955
		0.1	2.05571	0.14362
		0.1	2.07242	0.14695
		0.1	2.08914	0.14953
		0.1	2.10585	0.15139
		0.1	2.12256	0.15253
		0.1	2.13928	0.153
		0.1	2.15599	0.15282
		0.1	2.1727	0.15202
		0.1	2.18942	0.15066
		0.1	2.20613	0.14878
		0.1	2.22284	0.14642
		0.1	2.23955	0.14362
		0.1	2.25627	0.14044
		0.1	2.27298	0.13692
		0.1	2.28969	0.13311
		0.1	2.30641	0.12905
		0.1	2.32312	0.12479
		0.1	2.33983	0.12037
		0.1	2.35655	0.11583
		0.1	2.37326	0.11119
		0.1	2.38997	0.10651
		0.1	2.40669	0.10179
		0.1	2.4234	0.09709
		0.1	2.44011	0.09241
		0.1	2.45683	0.08778
		0.1	2.47354	0.08322
		0.1	2.49025	0.07875
		0.1	2.50696	0.07438
		0.1	2.52368	0.07012
		0.1	2.54039	0.06597
		0.1	2.5571	0.06195
		0.1	2.57382	0.05806
		0.1	2.59053	0.05431
		0.1	2.60724	0.05069
		0.1	2.62396	0.0472
		0.1	2.64067	0.04384
		0.1	2.65738	0.04062
		0.1	2.6741	0.03753
		0.1	2.69081	0.03456
		0.1	2.70752	0.03171
		0.1	2.72423	0.02898
		0.1	2.74095	0.02637
		0.1	2.75766	0.02387
		0.1	2.77437	0.02147
		0.1	2.79109	0.01917
		0.1	2.8078	0.01698
		0.1	2.82451	0.01488
		0.1	2.84123	0.01288
		0.1	2.85794	0.01096
		0.1	2.87465	0.00914
		0.1	2.89137	0.00741
		0.1	2.90808	0.00577
		0.1	2.92479	0.00423
		0.1	2.9415	0.00283
		0.1	2.95822	0.00171
		0.1	2.97493	0.00141
		0.1	2.99164	0.00215
		0.1	3.00836	0.0032
		0.1	3.02507	0.00429
		0.1	3.04178	0.00535
		0.1	3.0585	0.00637
		0.1	3.07521	0.00733
		0.1	3.09192	0.00824
		0.1	3.10864	0.0091
		0.1	3.12535	0.0099
		0.1	3.14206	0.01066
		0.1	3.15877	0.01136
		0.1	3.17549	0.01201
		0.1	3.1922	0.01261
		0.1	3.20891	0.01316
		0.1	3.22563	0.01368
		0.1	3.24234	0.01414
		0.1	3.25905	0.01457
		0.1	3.27577	0.01496
		0.1	3.29248	0.01531
		0.1	3.30919	0.01563
		0.1	3.32591	0.01591
		0.1	3.34262	0.01616
		0.1	3.35933	0.01638
		0.1	3.37605	0.01657
		0.1	3.39276	0.01673
		0.1	3.40947	0.01687
		0.1	3.42618	0.01699
		0.1	3.4429	0.01708
		0.1	3.45961	0.01716
		0.1	3.47632	0.01721
		0.1	3.49304	0.01725
		0.1	3.50975	0.01728
		0.1	3.52646	0.01729
		0.1	3.54318	0.01729
		0.1	3.55989	0.01728
		0.1	3.5766	0.01726
		0.1	3.59332	0.01722
		0.1	3.61003	0.01719
		0.1	3.62674	0.01714
		0.1	3.64345	0.01709
		0.1	3.66017	0.01703
		0.1	3.67688	0.01697
		0.1	3.69359	0.0169
		0.1	3.71031	0.01683
		0.1	3.72702	0.01675
		0.1	3.74373	0.01668
		0.1	3.76045	0.0166
		0.1	3.77716	0.01651
		0.1	3.79387	0.01643
		0.1	3.81059	0.01634
		0.1	3.8273	0.01625
		0.1	3.84401	0.01615
		0.1	3.86072	0.01606
		0.1	3.87744	0.01596
		0.1	3.89415	0.01586
		0.1	3.91086	0.01575
		0.1	3.92758	0.01564
		0.1	3.94429	0.01553
		0.1	3.961	0.01542
		0.1	3.97772	0.01531
		0.1	3.99443	0.01519
		0.1	4.01114	0.01506
		0.1	4.02786	0.01494
		0.1	4.04457	0.01481
		0.1	4.06128	0.01468
		0.1	4.07799	0.01454
		0.1	4.09471	0.0144
		0.1	4.11142	0.01426
		0.1	4.12813	0.01412
		0.1	4.14485	0.01397
		0.1	4.16156	0.01382
		0.1	4.17827	0.01366
		0.1	4.19499	0.01351
		0.1	4.2117	0.01335
		0.1	4.22841	0.01319
		0.1	4.24513	0.01302
		0.1	4.26184	0.01286
		0.1	4.27855	0.01269
		0.1	4.29527	0.01252
		0.1	4.31198	0.01234
		0.1	4.32869	0.01217
		0.1	4.3454	0.01199
		0.1	4.36212	0.01182
		0.1	4.37883	0.01164
		0.1	4.39554	0.01146
		0.1	4.41226	0.01128
		0.1	4.42897	0.0111
		0.1	4.44568	0.01092
		0.1	4.4624	0.01074
		0.1	4.47911	0.01055
		0.1	4.49582	0.01037
		0.1	4.51254	0.01019
		0.1	4.52925	0.01001
		0.1	4.54596	0.00983
		0.1	4.56267	0.00965
		0.1	4.57939	0.00947
		0.1	4.5961	0.00929
		0.1	4.61281	0.00911
		0.1	4.62953	0.00893
		0.1	4.64624	0.00876
		0.1	4.66295	0.00858
		0.1	4.67967	0.00841
		0.1	4.69638	0.00824
		0.1	4.71309	0.00807
		0.1	4.72981	0.0079
		0.1	4.74652	0.00773
		0.1	4.76323	0.00757
		0.1	4.77994	0.0074
		0.1	4.79666	0.00724
		0.1	4.81337	0.00709
		0.1	4.83008	0.00693
		0.1	4.8468	0.00678
		0.1	4.86351	0.00663
		0.1	4.88022	0.00648
		0.1	4.89694	0.00633
		0.1	4.91365	0.00619
		0.1	4.93036	0.00605
		0.1	4.94708	0.00592
		0.1	4.96379	0.00578
		0.1	4.9805	0.00565
		0.1	4.99721	0.00553
		0.1	5.01393	0.0054
		0.1	5.03064	0.00528
		0.1	5.04735	0.00516
		0.1	5.06407	0.00505
		0.1	5.08078	0.00494
		0.1	5.09749	0.00483
		0.1	5.11421	0.00473
		0.1	5.13092	0.00463
		0.1	5.14763	0.00453
		0.1	5.16435	0.00444
		0.1	5.18106	0.00435
		0.1	5.19777	0.00426
		0.1	5.21449	0.00418
		0.1	5.2312	0.0041
		0.1	5.24791	0.00402
		0.1	5.26462	0.00395
		0.1	5.28134	0.00388
		0.1	5.29805	0.00381
		0.1	5.31476	0.00374
		0.1	5.33148	0.00368
		0.1	5.34819	0.00362
		0.1	5.3649	0.00356
		0.1	5.38162	0.0035
		0.1	5.39833	0.00345
		0.1	5.41504	0.0034
		0.1	5.43176	0.00335
		0.1	5.44847	0.0033
		0.1	5.46518	0.00325
		0.1	5.48189	0.0032
		0.1	5.49861	0.00316
		0.1	5.51532	0.00312
		0.1	5.53203	0.00307
		0.1	5.54875	0.00303
		0.1	5.56546	0.00299
		0.1	5.58217	0.00295
		0.1	5.59889	0.00291
		0.1	5.6156	0.00287
		0.1	5.63231	0.00283
		0.1	5.64903	0.0028
		0.1	5.66574	0.00276
		0.1	5.68245	0.00272
		0.1	5.69916	0.00268
		0.1	5.71588	0.00264
		0.1	5.73259	0.00261
		0.1	5.7493	0.00257
		0.1	5.76602	0.00253
		0.1	5.78273	0.00249
		0.1	5.79944	0.00245
		0.1	5.81616	0.00241
		0.1	5.83287	0.00237
		0.1	5.84958	0.00234
		0.1	5.8663	0.0023
		0.1	5.88301	0.00226
		0.1	5.89972	0.00222
		0.1	5.91644	0.00218
		0.1	5.93315	0.00214
		0.1	5.94986	0.0021
		0.1	5.96657	0.00206
		0.1	5.98329	0.00202
		0.1	6	0.00198
		0.15	0	0.000410211
		0.15	0.01671	0.000799375
		0.15	0.03343	0.00132
		0.15	0.05014	0.00188
		0.15	0.06685	0.00242
		0.15	0.08357	0.00289
		0.15	0.10028	0.00322
		0.15	0.11699	0.00339
		0.15	0.13371	0.00341
		0.15	0.15042	0.00332
		0.15	0.16713	0.00323
		0.15	0.18384	0.00327
		0.15	0.20056	0.0035
		0.15	0.21727	0.00392
		0.15	0.23398	0.00441
		0.15	0.2507	0.00486
		0.15	0.26741	0.00518
		0.15	0.28412	0.00534
		0.15	0.30084	0.00533
		0.15	0.31755	0.0052
		0.15	0.33426	0.00504
		0.15	0.35098	0.00498
		0.15	0.36769	0.0051
		0.15	0.3844	0.00542
		0.15	0.40111	0.00586
		0.15	0.41783	0.00632
		0.15	0.43454	0.00672
		0.15	0.45125	0.007
		0.15	0.46797	0.00715
		0.15	0.48468	0.00721
		0.15	0.50139	0.00723
		0.15	0.51811	0.00726
		0.15	0.53482	0.00733
		0.15	0.55153	0.00743
		0.15	0.56825	0.00752
		0.15	0.58496	0.00752
		0.15	0.60167	0.00739
		0.15	0.61838	0.00709
		0.15	0.6351	0.00666
		0.15	0.65181	0.00616
		0.15	0.66852	0.00577
		0.15	0.68524	0.0057
		0.15	0.70195	0.00613
		0.15	0.71866	0.00709
		0.15	0.73538	0.00846
		0.15	0.75209	0.01011
		0.15	0.7688	0.01192
		0.15	0.78552	0.01383
		0.15	0.80223	0.01579
		0.15	0.81894	0.01775
		0.15	0.83566	0.0197
		0.15	0.85237	0.02159
		0.15	0.86908	0.02338
		0.15	0.88579	0.02505
		0.15	0.90251	0.02656
		0.15	0.91922	0.02789
		0.15	0.93593	0.02905
		0.15	0.95265	0.03004
		0.15	0.96936	0.0309
		0.15	0.98607	0.03169
		0.15	1.00279	0.03247
		0.15	1.0195	0.03334
		0.15	1.03621	0.03437
		0.15	1.05293	0.03563
		0.15	1.06964	0.0372
		0.15	1.08635	0.03911
		0.15	1.10306	0.04138
		0.15	1.11978	0.04401
		0.15	1.13649	0.04698
		0.15	1.1532	0.05025
		0.15	1.16992	0.0538
		0.15	1.18663	0.05758
		0.15	1.20334	0.06157
		0.15	1.22006	0.06571
		0.15	1.23677	0.06999
		0.15	1.25348	0.07435
		0.15	1.2702	0.07878
		0.15	1.28691	0.08323
		0.15	1.30362	0.08767
		0.15	1.32033	0.09206
		0.15	1.33705	0.09637
		0.15	1.35376	0.10055
		0.15	1.37047	0.10455
		0.15	1.38719	0.10833
		0.15	1.4039	0.11183
		0.15	1.42061	0.11501
		0.15	1.43733	0.1178
		0.15	1.45404	0.12015
		0.15	1.47075	0.122
		0.15	1.48747	0.12329
		0.15	1.50418	0.12398
		0.15	1.52089	0.12401
		0.15	1.5376	0.12334
		0.15	1.55432	0.12193
		0.15	1.57103	0.11976
		0.15	1.58774	0.11681
		0.15	1.60446	0.11308
		0.15	1.62117	0.10859
		0.15	1.63788	0.10335
		0.15	1.6546	0.09744
		0.15	1.67131	0.09093
		0.15	1.68802	0.08394
		0.15	1.70474	0.07663
		0.15	1.72145	0.06923
		0.15	1.73816	0.06208
		0.15	1.75488	0.05562
		0.15	1.77159	0.0505
		0.15	1.7883	0.04743
		0.15	1.80501	0.04706
		0.15	1.82173	0.04953
		0.15	1.83844	0.05448
		0.15	1.85515	0.06125
		0.15	1.87187	0.06916
		0.15	1.88858	0.0777
		0.15	1.90529	0.08649
		0.15	1.92201	0.09525
		0.15	1.93872	0.10378
		0.15	1.95543	0.11192
		0.15	1.97215	0.11957
		0.15	1.98886	0.12663
		0.15	2.00557	0.13303
		0.15	2.02228	0.13873
		0.15	2.039	0.1437
		0.15	2.05571	0.14791
		0.15	2.07242	0.15136
		0.15	2.08914	0.15404
		0.15	2.10585	0.15599
		0.15	2.12256	0.1572
		0.15	2.13928	0.15772
		0.15	2.15599	0.15757
		0.15	2.1727	0.1568
		0.15	2.18942	0.15543
		0.15	2.20613	0.15352
		0.15	2.22284	0.15112
		0.15	2.23955	0.14827
		0.15	2.25627	0.14502
		0.15	2.27298	0.14142
		0.15	2.28969	0.13751
		0.15	2.30641	0.13335
		0.15	2.32312	0.12898
		0.15	2.33983	0.12443
		0.15	2.35655	0.11975
		0.15	2.37326	0.11498
		0.15	2.38997	0.11015
		0.15	2.40669	0.1053
		0.15	2.4234	0.10045
		0.15	2.44011	0.09562
		0.15	2.45683	0.09085
		0.15	2.47354	0.08615
		0.15	2.49025	0.08153
		0.15	2.50696	0.07702
		0.15	2.52368	0.07261
		0.15	2.54039	0.06834
		0.15	2.5571	0.06419
		0.15	2.57382	0.06017
		0.15	2.59053	0.05629
		0.15	2.60724	0.05255
		0.15	2.62396	0.04895
		0.15	2.64067	0.04549
		0.15	2.65738	0.04216
		0.15	2.6741	0.03897
		0.15	2.69081	0.0359
		0.15	2.70752	0.03296
		0.15	2.72423	0.03015
		0.15	2.74095	0.02745
		0.15	2.75766	0.02486
		0.15	2.77437	0.02238
		0.15	2.79109	0.02001
		0.15	2.8078	0.01774
		0.15	2.82451	0.01556
		0.15	2.84123	0.01348
		0.15	2.85794	0.01149
		0.15	2.87465	0.00959
		0.15	2.89137	0.00778
		0.15	2.90808	0.00605
		0.15	2.92479	0.0044
		0.15	2.9415	0.00285
		0.15	2.95822	0.00143
		0.15	2.97493	0.000701053
		0.15	2.99164	0.00168
		0.15	3.00836	0.00291
		0.15	3.02507	0.00411
		0.15	3.04178	0.00526
		0.15	3.0585	0.00635
		0.15	3.07521	0.00738
		0.15	3.09192	0.00835
		0.15	3.10864	0.00927
		0.15	3.12535	0.01012
		0.15	3.14206	0.01093
		0.15	3.15877	0.01168
		0.15	3.17549	0.01237
		0.15	3.1922	0.01302
		0.15	3.20891	0.01362
		0.15	3.22563	0.01418
		0.15	3.24234	0.01469
		0.15	3.25905	0.01515
		0.15	3.27577	0.01558
		0.15	3.29248	0.01597
		0.15	3.30919	0.01632
		0.15	3.32591	0.01663
		0.15	3.34262	0.01692
		0.15	3.35933	0.01717
		0.15	3.37605	0.01739
		0.15	3.39276	0.01758
		0.15	3.40947	0.01775
		0.15	3.42618	0.01789
		0.15	3.4429	0.01801
		0.15	3.45961	0.01811
		0.15	3.47632	0.01819
		0.15	3.49304	0.01825
		0.15	3.50975	0.01829
		0.15	3.52646	0.01832
		0.15	3.54318	0.01834
		0.15	3.55989	0.01834
		0.15	3.5766	0.01833
		0.15	3.59332	0.01831
		0.15	3.61003	0.01829
		0.15	3.62674	0.01825
		0.15	3.64345	0.01821
		0.15	3.66017	0.01816
		0.15	3.67688	0.0181
		0.15	3.69359	0.01804
		0.15	3.71031	0.01797
		0.15	3.72702	0.0179
		0.15	3.74373	0.01782
		0.15	3.76045	0.01774
		0.15	3.77716	0.01766
		0.15	3.79387	0.01757
		0.15	3.81059	0.01748
		0.15	3.8273	0.01739
		0.15	3.84401	0.01729
		0.15	3.86072	0.01719
		0.15	3.87744	0.01709
		0.15	3.89415	0.01698
		0.15	3.91086	0.01687
		0.15	3.92758	0.01676
		0.15	3.94429	0.01665
		0.15	3.961	0.01653
		0.15	3.97772	0.0164
		0.15	3.99443	0.01627
		0.15	4.01114	0.01614
		0.15	4.02786	0.01601
		0.15	4.04457	0.01587
		0.15	4.06128	0.01573
		0.15	4.07799	0.01559
		0.15	4.09471	0.01544
		0.15	4.11142	0.01529
		0.15	4.12813	0.01513
		0.15	4.14485	0.01498
		0.15	4.16156	0.01481
		0.15	4.17827	0.01465
		0.15	4.19499	0.01448
		0.15	4.2117	0.01431
		0.15	4.22841	0.01414
		0.15	4.24513	0.01397
		0.15	4.26184	0.01379
		0.15	4.27855	0.01361
		0.15	4.29527	0.01343
		0.15	4.31198	0.01325
		0.15	4.32869	0.01306
		0.15	4.3454	0.01288
		0.15	4.36212	0.01269
		0.15	4.37883	0.0125
		0.15	4.39554	0.01231
		0.15	4.41226	0.01212
		0.15	4.42897	0.01193
		0.15	4.44568	0.01174
		0.15	4.4624	0.01155
		0.15	4.47911	0.01136
		0.15	4.49582	0.01117
		0.15	4.51254	0.01098
		0.15	4.52925	0.01079
		0.15	4.54596	0.0106
		0.15	4.56267	0.01041
		0.15	4.57939	0.01022
		0.15	4.5961	0.01003
		0.15	4.61281	0.00984
		0.15	4.62953	0.00966
		0.15	4.64624	0.00947
		0.15	4.66295	0.00929
		0.15	4.67967	0.00911
		0.15	4.69638	0.00893
		0.15	4.71309	0.00875
		0.15	4.72981	0.00858
		0.15	4.74652	0.0084
		0.15	4.76323	0.00823
		0.15	4.77994	0.00806
		0.15	4.79666	0.0079
		0.15	4.81337	0.00773
		0.15	4.83008	0.00757
		0.15	4.8468	0.00741
		0.15	4.86351	0.00725
		0.15	4.88022	0.0071
		0.15	4.89694	0.00695
		0.15	4.91365	0.0068
		0.15	4.93036	0.00665
		0.15	4.94708	0.00651
		0.15	4.96379	0.00637
		0.15	4.9805	0.00623
		0.15	4.99721	0.0061
		0.15	5.01393	0.00597
		0.15	5.03064	0.00584
		0.15	5.04735	0.00572
		0.15	5.06407	0.0056
		0.15	5.08078	0.00548
		0.15	5.09749	0.00537
		0.15	5.11421	0.00526
		0.15	5.13092	0.00516
		0.15	5.14763	0.00505
		0.15	5.16435	0.00495
		0.15	5.18106	0.00486
		0.15	5.19777	0.00476
		0.15	5.21449	0.00467
		0.15	5.2312	0.00459
		0.15	5.24791	0.0045
		0.15	5.26462	0.00442
		0.15	5.28134	0.00434
		0.15	5.29805	0.00427
		0.15	5.31476	0.0042
		0.15	5.33148	0.00413
		0.15	5.34819	0.00406
		0.15	5.3649	0.00399
		0.15	5.38162	0.00393
		0.15	5.39833	0.00387
		0.15	5.41504	0.00381
		0.15	5.43176	0.00376
		0.15	5.44847	0.0037
		0.15	5.46518	0.00365
		0.15	5.48189	0.00359
		0.15	5.49861	0.00354
		0.15	5.51532	0.00349
		0.15	5.53203	0.00344
		0.15	5.54875	0.00339
		0.15	5.56546	0.00335
		0.15	5.58217	0.0033
		0.15	5.59889	0.00325
		0.15	5.6156	0.00321
		0.15	5.63231	0.00316
		0.15	5.64903	0.00312
		0.15	5.66574	0.00307
		0.15	5.68245	0.00303
		0.15	5.69916	0.00299
		0.15	5.71588	0.00294
		0.15	5.73259	0.0029
		0.15	5.7493	0.00285
		0.15	5.76602	0.00281
		0.15	5.78273	0.00276
		0.15	5.79944	0.00272
		0.15	5.81616	0.00268
		0.15	5.83287	0.00263
		0.15	5.84958	0.00259
		0.15	5.8663	0.00254
		0.15	5.88301	0.0025
		0.15	5.89972	0.00245
		0.15	5.91644	0.0024
		0.15	5.93315	0.00236
		0.15	5.94986	0.00231
		0.15	5.96657	0.00227
		0.15	5.98329	0.00222
		0.15	6	0.00218
		0.2	0	0.00041021
		0.2	0.01671	0.000799373
		0.2	0.03343	0.00132
		0.2	0.05014	0.00188
		0.2	0.06685	0.00242
		0.2	0.08357	0.00289
		0.2	0.10028	0.00322
		0.2	0.11699	0.00339
		0.2	0.13371	0.00341
		0.2	0.15042	0.00332
		0.2	0.16713	0.00323
		0.2	0.18384	0.00327
		0.2	0.20056	0.0035
		0.2	0.21727	0.00392
		0.2	0.23398	0.00441
		0.2	0.2507	0.00486
		0.2	0.26741	0.00518
		0.2	0.28412	0.00534
		0.2	0.30084	0.00533
		0.2	0.31755	0.0052
		0.2	0.33426	0.00504
		0.2	0.35098	0.00498
		0.2	0.36769	0.0051
		0.2	0.3844	0.00542
		0.2	0.40111	0.00586
		0.2	0.41783	0.00632
		0.2	0.43454	0.00672
		0.2	0.45125	0.007
		0.2	0.46797	0.00716
		0.2	0.48468	0.00721
		0.2	0.50139	0.00723
		0.2	0.51811	0.00726
		0.2	0.53482	0.00733
		0.2	0.55153	0.00743
		0.2	0.56825	0.00752
		0.2	0.58496	0.00752
		0.2	0.60167	0.00739
		0.2	0.61838	0.00709
		0.2	0.6351	0.00665
		0.2	0.65181	0.00615
		0.2	0.66852	0.00575
		0.2	0.68524	0.00567
		0.2	0.70195	0.0061
		0.2	0.71866	0.00706
		0.2	0.73538	0.00844
		0.2	0.75209	0.01009
		0.2	0.7688	0.01192
		0.2	0.78552	0.01384
		0.2	0.80223	0.01581
		0.2	0.81894	0.01778
		0.2	0.83566	0.01974
		0.2	0.85237	0.02164
		0.2	0.86908	0.02344
		0.2	0.88579	0.02511
		0.2	0.90251	0.02663
		0.2	0.91922	0.02797
		0.2	0.93593	0.02913
		0.2	0.95265	0.03012
		0.2	0.96936	0.03098
		0.2	0.98607	0.03176
		0.2	1.00279	0.03253
		0.2	1.0195	0.03339
		0.2	1.03621	0.03441
		0.2	1.05293	0.03567
		0.2	1.06964	0.03724
		0.2	1.08635	0.03915
		0.2	1.10306	0.04143
		0.2	1.11978	0.04408
		0.2	1.13649	0.04707
		0.2	1.1532	0.05037
		0.2	1.16992	0.05396
		0.2	1.18663	0.05778
		0.2	1.20334	0.06181
		0.2	1.22006	0.06601
		0.2	1.23677	0.07034
		0.2	1.25348	0.07477
		0.2	1.2702	0.07926
		0.2	1.28691	0.08378
		0.2	1.30362	0.0883
		0.2	1.32033	0.09277
		0.2	1.33705	0.09717
		0.2	1.35376	0.10143
		0.2	1.37047	0.10553
		0.2	1.38719	0.10941
		0.2	1.4039	0.11301
		0.2	1.42061	0.1163
		0.2	1.43733	0.1192
		0.2	1.45404	0.12166
		0.2	1.47075	0.12362
		0.2	1.48747	0.12503
		0.2	1.50418	0.12583
		0.2	1.52089	0.12596
		0.2	1.5376	0.1254
		0.2	1.55432	0.12409
		0.2	1.57103	0.12201
		0.2	1.58774	0.11915
		0.2	1.60446	0.1155
		0.2	1.62117	0.11107
		0.2	1.63788	0.10591
		0.2	1.6546	0.10005
		0.2	1.67131	0.0936
		0.2	1.68802	0.08666
		0.2	1.70474	0.07942
		0.2	1.72145	0.07209
		0.2	1.73816	0.06503
		0.2	1.75488	0.05868
		0.2	1.77159	0.05366
		0.2	1.7883	0.05066
		0.2	1.80501	0.05026
		0.2	1.82173	0.05265
		0.2	1.83844	0.0575
		0.2	1.85515	0.06418
		0.2	1.87187	0.07207
		0.2	1.88858	0.08064
		0.2	1.90529	0.08951
		0.2	1.92201	0.09839
		0.2	1.93872	0.10706
		0.2	1.95543	0.11536
		0.2	1.97215	0.12318
		0.2	1.98886	0.1304
		0.2	2.00557	0.13698
		0.2	2.02228	0.14284
		0.2	2.039	0.14796
		0.2	2.05571	0.15231
		0.2	2.07242	0.15588
		0.2	2.08914	0.15868
		0.2	2.10585	0.16071
		0.2	2.12256	0.162
		0.2	2.13928	0.16257
		0.2	2.15599	0.16245
		0.2	2.1727	0.16169
		0.2	2.18942	0.16032
		0.2	2.20613	0.15839
		0.2	2.22284	0.15595
		0.2	2.23955	0.15304
		0.2	2.25627	0.14972
		0.2	2.27298	0.14604
		0.2	2.28969	0.14203
		0.2	2.30641	0.13776
		0.2	2.32312	0.13327
		0.2	2.33983	0.12859
		0.2	2.35655	0.12378
		0.2	2.37326	0.11887
		0.2	2.38997	0.1139
		0.2	2.40669	0.1089
		0.2	2.4234	0.1039
		0.2	2.44011	0.09892
		0.2	2.45683	0.094
		0.2	2.47354	0.08915
		0.2	2.49025	0.08438
		0.2	2.50696	0.07973
		0.2	2.52368	0.07518
		0.2	2.54039	0.07077
		0.2	2.5571	0.06648
		0.2	2.57382	0.06234
		0.2	2.59053	0.05834
		0.2	2.60724	0.05448
		0.2	2.62396	0.05076
		0.2	2.64067	0.04719
		0.2	2.65738	0.04376
		0.2	2.6741	0.04046
		0.2	2.69081	0.0373
		0.2	2.70752	0.03427
		0.2	2.72423	0.03136
		0.2	2.74095	0.02858
		0.2	2.75766	0.02591
		0.2	2.77437	0.02335
		0.2	2.79109	0.0209
		0.2	2.8078	0.01856
		0.2	2.82451	0.01631
		0.2	2.84123	0.01416
		0.2	2.85794	0.0121
		0.2	2.87465	0.01013
		0.2	2.89137	0.00825
		0.2	2.90808	0.00644
		0.2	2.92479	0.00472
		0.2	2.9415	0.00308
		0.2	2.95822	0.00152
		0.2	2.97493	6.87775e-05
		0.2	2.99164	0.0014
		0.2	3.00836	0.00275
		0.2	3.02507	0.00403
		0.2	3.04178	0.00524
		0.2	3.0585	0.00639
		0.2	3.07521	0.00748
		0.2	3.09192	0.0085
		0.2	3.10864	0.00947
		0.2	3.12535	0.01037
		0.2	3.14206	0.01123
		0.2	3.15877	0.01202
		0.2	3.17549	0.01277
		0.2	3.1922	0.01346
		0.2	3.20891	0.0141
		0.2	3.22563	0.0147
		0.2	3.24234	0.01525
		0.2	3.25905	0.01576
		0.2	3.27577	0.01622
		0.2	3.29248	0.01665
		0.2	3.30919	0.01704
		0.2	3.32591	0.01739
		0.2	3.34262	0.0177
		0.2	3.35933	0.01799
		0.2	3.37605	0.01824
		0.2	3.39276	0.01846
		0.2	3.40947	0.01866
		0.2	3.42618	0.01883
		0.2	3.4429	0.01897
		0.2	3.45961	0.0191
		0.2	3.47632	0.0192
		0.2	3.49304	0.01928
		0.2	3.50975	0.01935
		0.2	3.52646	0.01939
		0.2	3.54318	0.01943
		0.2	3.55989	0.01945
		0.2	3.5766	0.01945
		0.2	3.59332	0.01945
		0.2	3.61003	0.01943
		0.2	3.62674	0.01941
		0.2	3.64345	0.01938
		0.2	3.66017	0.01933
		0.2	3.67688	0.01928
		0.2	3.69359	0.01923
		0.2	3.71031	0.01917
		0.2	3.72702	0.0191
		0.2	3.74373	0.01903
		0.2	3.76045	0.01895
		0.2	3.77716	0.01887
		0.2	3.79387	0.01878
		0.2	3.81059	0.01869
		0.2	3.8273	0.01859
		0.2	3.84401	0.01849
		0.2	3.86072	0.01839
		0.2	3.87744	0.01828
		0.2	3.89415	0.01817
		0.2	3.91086	0.01806
		0.2	3.92758	0.01794
		0.2	3.94429	0.01781
		0.2	3.961	0.01769
		0.2	3.97772	0.01756
		0.2	3.99443	0.01742
		0.2	4.01114	0.01728
		0.2	4.02786	0.01714
		0.2	4.04457	0.01699
		0.2	4.06128	0.01684
		0.2	4.07799	0.01669
		0.2	4.09471	0.01653
		0.2	4.11142	0.01637
		0.2	4.12813	0.0162
		0.2	4.14485	0.01604
		0.2	4.16156	0.01586
		0.2	4.17827	0.01569
		0.2	4.19499	0.01551
		0.2	4.2117	0.01533
		0.2	4.22841	0.01515
		0.2	4.24513	0.01496
		0.2	4.26184	0.01477
		0.2	4.27855	0.01458
		0.2	4.29527	0.01439
		0.2	4.31198	0.0142
		0.2	4.32869	0.014
		0.2	4.3454	0.01381
		0.2	4.36212	0.01361
		0.2	4.37883	0.01341
		0.2	4.39554	0.01321
		0.2	4.41226	0.01301
		0.2	4.42897	0.01281
		0.2	4.44568	0.01261
		0.2	4.4624	0.01241
		0.2	4.47911	0.01221
		0.2	4.49582	0.01201
		0.2	4.51254	0.01181
		0.2	4.52925	0.01161
		0.2	4.54596	0.01141
		0.2	4.56267	0.01121
		0.2	4.57939	0.01101
		0.2	4.5961	0.01081
		0.2	4.61281	0.01062
		0.2	4.62953	0.01043
		0.2	4.64624	0.01023
		0.2	4.66295	0.01004
		0.2	4.67967	0.00985
		0.2	4.69638	0.00967
		0.2	4.71309	0.00948
		0.2	4.72981	0.0093
		0.2	4.74652	0.00912
		0.2	4.76323	0.00894
		0.2	4.77994	0.00876
		0.2	4.79666	0.00859
		0.2	4.81337	0.00842
		0.2	4.83008	0.00825
		0.2	4.8468	0.00808
		0.2	4.86351	0.00792
		0.2	4.88022	0.00776
		0.2	4.89694	0.0076
		0.2	4.91365	0.00744
		0.2	4.93036	0.00729
		0.2	4.94708	0.00714
		0.2	4.96379	0.007
		0.2	4.9805	0.00686
		0.2	4.99721	0.00672
		0.2	5.01393	0.00658
		0.2	5.03064	0.00645
		0.2	5.04735	0.00632
		0.2	5.06407	0.00619
		0.2	5.08078	0.00607
		0.2	5.09749	0.00595
		0.2	5.11421	0.00583
		0.2	5.13092	0.00572
		0.2	5.14763	0.00561
		0.2	5.16435	0.00551
		0.2	5.18106	0.0054
		0.2	5.19777	0.0053
		0.2	5.21449	0.00521
		0.2	5.2312	0.00511
		0.2	5.24791	0.00502
		0.2	5.26462	0.00494
		0.2	5.28134	0.00485
		0.2	5.29805	0.00477
		0.2	5.31476	0.00469
		0.2	5.33148	0.00461
		0.2	5.34819	0.00454
		0.2	5.3649	0.00447
		0.2	5.38162	0.0044
		0.2	5.39833	0.00433
		0.2	5.41504	0.00426
		0.2	5.43176	0.0042
		0.2	5.44847	0.00414
		0.2	5.46518	0.00408
		0.2	5.48189	0.00402
		0.2	5.49861	0.00396
		0.2	5.51532	0.0039
		0.2	5.53203	0.00385
		0.2	5.54875	0.00379
		0.2	5.56546	0.00374
		0.2	5.58217	0.00368
		0.2	5.59889	0.00363
		0.2	5.6156	0.00358
		0.2	5.63231	0.00353
		0.2	5.64903	0.00347
		0.2	5.66574	0.00342
		0.2	5.68245	0.00337
		0.2	5.69916	0.00332
		0.2	5.71588	0.00327
		0.2	5.73259	0.00322
		0.2	5.7493	0.00317
		0.2	5.76602	0.00312
		0.2	5.78273	0.00307
		0.2	5.79944	0.00301
		0.2	5.81616	0.00296
		0.2	5.83287	0.00291
		0.2	5.84958	0.00286
		0.2	5.8663	0.00281
		0.2	5.88301	0.00276
		0.2	5.89972	0.00271
		0.2	5.91644	0.00265
		0.2	5.93315	0.0026
		0.2	5.94986	0.00255
		0.2	5.96657	0.0025
		0.2	5.98329	0.00244
		0.2	6	0.00239
		0.25	0	0.00041021
		0.25	0.01671	0.000799371
		0.25	0.03343	0.00132
		0.25	0.05014	0.00188
		0.25	0.06685	0.00242
		0.25	0.08357	0.00289
		0.25	0.10028	0.00322
		0.25	0.11699	0.00339
		0.25	0.13371	0.00341
		0.25	0.15042	0.00332
		0.25	0.16713	0.00323
		0.25	0.18384	0.00327
		0.25	0.20056	0.0035
		0.25	0.21727	0.00392
		0.25	0.23398	0.00441
		0.25	0.2507	0.00486
		0.25	0.26741	0.00519
		0.25	0.28412	0.00534
		0.25	0.30084	0.00533
		0.25	0.31755	0.0052
		0.25	0.33426	0.00504
		0.25	0.35098	0.00498
		0.25	0.36769	0.0051
		0.25	0.3844	0.00542
		0.25	0.40111	0.00586
		0.25	0.41783	0.00632
		0.25	0.43454	0.00672
		0.25	0.45125	0.007
		0.25	0.46797	0.00716
		0.25	0.48468	0.00722
		0.25	0.50139	0.00723
		0.25	0.51811	0.00726
		0.25	0.53482	0.00733
		0.25	0.55153	0.00743
		0.25	0.56825	0.00752
		0.25	0.58496	0.00752
		0.25	0.60167	0.00739
		0.25	0.61838	0.00709
		0.25	0.6351	0.00665
		0.25	0.65181	0.00614
		0.25	0.66852	0.00573
		0.25	0.68524	0.00564
		0.25	0.70195	0.00606
		0.25	0.71866	0.00703
		0.25	0.73538	0.00842
		0.25	0.75209	0.01008
		0.25	0.7688	0.01192
		0.25	0.78552	0.01385
		0.25	0.80223	0.01582
		0.25	0.81894	0.01781
		0.25	0.83566	0.01978
		0.25	0.85237	0.02169
		0.25	0.86908	0.0235
		0.25	0.88579	0.02518
		0.25	0.90251	0.02671
		0.25	0.91922	0.02805
		0.25	0.93593	0.02921
		0.25	0.95265	0.0302
		0.25	0.96936	0.03105
		0.25	0.98607	0.03183
		0.25	1.00279	0.03259
		0.25	1.0195	0.03344
		0.25	1.03621	0.03444
		0.25	1.05293	0.0357
		0.25	1.06964	0.03726
		0.25	1.08635	0.03918
		0.25	1.10306	0.04147
		0.25	1.11978	0.04414
		0.25	1.13649	0.04715
		0.25	1.1532	0.05049
		0.25	1.16992	0.05411
		0.25	1.18663	0.05798
		0.25	1.20334	0.06205
		0.25	1.22006	0.0663
		0.25	1.23677	0.07069
		0.25	1.25348	0.07518
		0.25	1.2702	0.07974
		0.25	1.28691	0.08433
		0.25	1.30362	0.08892
		0.25	1.32033	0.09348
		0.25	1.33705	0.09795
		0.25	1.35376	0.10231
		0.25	1.37047	0.1065
		0.25	1.38719	0.11048
		0.25	1.4039	0.11419
		0.25	1.42061	0.11758
		0.25	1.43733	0.12059
		0.25	1.45404	0.12317
		0.25	1.47075	0.12524
		0.25	1.48747	0.12677
		0.25	1.50418	0.12768
		0.25	1.52089	0.12793
		0.25	1.5376	0.12747
		0.25	1.55432	0.12627
		0.25	1.57103	0.12429
		0.25	1.58774	0.12152
		0.25	1.60446	0.11795
		0.25	1.62117	0.1136
		0.25	1.63788	0.10851
		0.25	1.6546	0.10272
		0.25	1.67131	0.09633
		0.25	1.68802	0.08946
		0.25	1.70474	0.08228
		0.25	1.72145	0.07504
		0.25	1.73816	0.06807
		0.25	1.75488	0.06183
		0.25	1.77159	0.05692
		0.25	1.7883	0.05398
		0.25	1.80501	0.05359
		0.25	1.82173	0.0559
		0.25	1.83844	0.06065
		0.25	1.85515	0.06726
		0.25	1.87187	0.07512
		0.25	1.88858	0.08372
		0.25	1.90529	0.09267
		0.25	1.92201	0.10165
		0.25	1.93872	0.11046
		0.25	1.95543	0.11893
		0.25	1.97215	0.1269
		0.25	1.98886	0.1343
		0.25	2.00557	0.14104
		0.25	2.02228	0.14707
		0.25	2.039	0.15234
		0.25	2.05571	0.15683
		0.25	2.07242	0.16053
		0.25	2.08914	0.16343
		0.25	2.10585	0.16556
		0.25	2.12256	0.16692
		0.25	2.13928	0.16754
		0.25	2.15599	0.16746
		0.25	2.1727	0.16671
		0.25	2.18942	0.16534
		0.25	2.20613	0.16339
		0.25	2.22284	0.1609
		0.25	2.23955	0.15794
		0.25	2.25627	0.15454
		0.25	2.27298	0.15077
		0.25	2.28969	0.14667
		0.25	2.30641	0.14229
		0.25	2.32312	0.13767
		0.25	2.33983	0.13287
		0.25	2.35655	0.12792
		0.25	2.37326	0.12287
		0.25	2.38997	0.11775
		0.25	2.40669	0.11259
		0.25	2.4234	0.10744
		0.25	2.44011	0.10231
		0.25	2.45683	0.09723
		0.25	2.47354	0.09223
		0.25	2.49025	0.08732
		0.25	2.50696	0.08251
		0.25	2.52368	0.07782
		0.25	2.54039	0.07327
		0.25	2.5571	0.06885
		0.25	2.57382	0.06457
		0.25	2.59053	0.06044
		0.25	2.60724	0.05646
		0.25	2.62396	0.05263
		0.25	2.64067	0.04895
		0.25	2.65738	0.04541
		0.25	2.6741	0.04201
		0.25	2.69081	0.03875
		0.25	2.70752	0.03563
		0.25	2.72423	0.03264
		0.25	2.74095	0.02977
		0.25	2.75766	0.02702
		0.25	2.77437	0.02438
		0.25	2.79109	0.02186
		0.25	2.8078	0.01944
		0.25	2.82451	0.01712
		0.25	2.84123	0.01491
		0.25	2.85794	0.01278
		0.25	2.87465	0.01075
		0.25	2.89137	0.00881
		0.25	2.90808	0.00696
		0.25	2.92479	0.0052
		0.25	2.9415	0.00353
		0.25	2.95822	0.002
		0.25	2.97493	0.000898327
		0.25	2.99164	0.0015
		0.25	3.00836	0.00277
		0.25	3.02507	0.00406
		0.25	3.04178	0.00531
		0.25	3.0585	0.0065
		0.25	3.07521	0.00763
		0.25	3.09192	0.0087
		0.25	3.10864	0.00971
		0.25	3.12535	0.01066
		0.25	3.14206	0.01156
		0.25	3.15877	0.0124
		0.25	3.17549	0.01319
		0.25	3.1922	0.01392
		0.25	3.20891	0.01461
		0.25	3.22563	0.01525
		0.25	3.24234	0.01584
		0.25	3.25905	0.01639
		0.25	3.27577	0.01689
		0.25	3.29248	0.01736
[truncated: 142,362 more rows]

## Sheet: Figure 2e
		X-axis	Y-axis		X-axis	Y-axis		X-axis	Y-axis
Figure 2e	Cu foil	energy(eV)	Normalized absorption (arb. units)	CuO foil	energy(eV)	Normalized absorption (arb. units)	NiCuCr/C	energy(eV)	Normalized absorption (arb. units)
		8777.75	-0.00204		8760.02	-0.00451		8926.75	0.00539
		8787.75	0.00112		8770.01	-0.00362		8930.41	-0.0027
		8797.75	0.00101		8779.98	-0.00231		8934.26	-0.00447
		8807.75	0.000961765		8790.02	-0.00226		8938.39	-0.0024
		8817.75	0.000154356		8799.98	-0.00153		8942.48	0.00118
		8827.75	-7.53359e-05		8810.02	-0.000690551		8946.61	0.00234
		8837.75	0.00314		8819.99	-0.000398609		8950.52	0.00178
		8847.75	-0.000378571		8829.98	-0.000854106		8954.5	0.00743
		8857.75	-0.000854539		8840	0.000189849		8959.65	0.00802
		8867.75	-0.00067858		8849.99	0.000351245		8960.72	0.00223
		8877.75	-0.000636751		8860.01	0.0001382		8961.64	0.000629737
		8887.75	-0.00104		8870	-0.000147543		8962.64	0.00209
		8897.75	-0.000997744		8880.01	0.000810573		8963.64	0.00286
		8907.75	0.000979407		8890	0.000529361		8964.37	0.00080374
		8917.75	-0.000994712		8900.01	-0.00049043		8965.76	0.000284117
		8927.75	-0.000755465		8910	0.000146383		8966.18	-0.00237
		8937.75	-0.000456332		8920.02	-0.00111		8966.76	-0.00111
		8947.75	0.00275		8930	0.00031542		8967.26	-0.00163
		8957.75	0.00218		8940.01	0.000311087		8967.76	-0.00309
		8958.25	0.00234		8950	-0.000186633		8968.18	-0.00529
		8958.75	0.00253		8960	0.00189		8968.64	-0.00659
		8959.25	0.00273		8960.76	0.000849712		8969.18	-0.00746
		8959.75	0.00308		8961.52	0.00051882		8969.64	-0.00839
		8960.25	0.00337		8962.28	0.00172		8970.18	-0.00772
		8960.75	0.00338		8963.04	0.000449072		8971.18	-0.01007
		8961.25	0.00356		8963.8	0.00211		8971.64	-0.01176
		8961.75	0.00382		8964.56	0.00196		8972.1	-0.01345
		8962.25	0.00399		8965.32	0.00135		8972.61	-0.01443
		8962.75	0.00424		8966.08	0.00231		8973.07	-0.0145
		8963.25	0.00447		8966.84	0.00531		8973.65	-0.01252
		8963.75	0.00472		8967.6	0.00414		8974.11	-0.01014
		8964.25	0.0051		8968.31	0.0046		8974.65	-0.00669
		8964.75	0.00531		8969.07	0.00472		8975.11	-0.00368
		8965.25	0.00603		8969.83	0.00416		8975.61	0.00159
		8965.75	0.00609		8970.59	0.00269		8976.11	0.00831
		8966.25	0.00633		8971.35	0.00369		8976.65	0.01868
		8966.75	0.00704		8972.12	0.00367		8977.15	0.03451
		8967.25	0.00728		8972.88	0.0045		8977.65	0.05838
		8967.75	0.0078		8973.64	0.00476		8978.19	0.09226
		8968.25	0.00842		8974.4	0.00382		8978.62	0.13538
		8968.75	0.00899		8975.16	0.00365		8979.16	0.18634
		8969.25	0.00946		8975.92	0.00451		8979.66	0.2387
		8969.75	0.01023		8976.69	0.00563		8980.2	0.28922
		8970.25	0.01103		8977.45	0.00601		8980.97	0.33463
		8970.75	0.01185		8978.16	0.00629		8981.24	0.36383
		8971.25	0.01287		8978.92	0.00723		8981.74	0.3857
		8971.75	0.01392		8979.68	0.00747		8982.28	0.40137
		8972.25	0.01521		8980.45	0.0075		8982.75	0.41092
		8972.75	0.01677		8981.21	0.00853		8983.29	0.41995
		8973.25	0.01814		8981.97	0.02276		8983.79	0.42903
		8973.75	0.02025		8982.74	0.07319		8984.33	0.44216
		8974.25	0.02253		8983.5	0.17104		8984.83	0.45803
		8974.75	0.0255		8984.26	0.28964		8985.33	0.46987
		8975.25	0.0289		8984.98	0.37663		8985.8	0.49113
		8975.75	0.03332		8985.74	0.42129		8986.26	0.51563
		8976.25	0.03945		8986.5	0.43007		8986.76	0.5404
		8976.75	0.04731		8987.27	0.44016		8987.57	0.57037
		8977.25	0.05988		8988.03	0.47756		8987.88	0.6031
		8977.75	0.07847		8988.8	0.54305		8988.35	0.63334
		8978.25	0.11092		8989.56	0.62799		8988.85	0.66632
		8978.75	0.17254		8990.32	0.72428		8989.35	0.70366
		8979.25	0.26002		8991.04	0.81932		8989.85	0.7425
		8979.75	0.35844		8991.8	0.91523		8990.36	0.7835
		8980.25	0.42099		8992.57	0.98448		8990.9	0.82403
		8980.75	0.45462		8993.33	1.03238		8991.36	0.86368
		8981.25	0.46809		8994.1	1.0688		8991.83	0.90225
		8981.75	0.46614		8994.86	1.10508		8992.37	0.94061
		8982.25	0.45435		8995.63	1.14625		8992.83	0.97522
		8982.75	0.44291		8996.34	1.18421		8993.3	1.00716
		8983.25	0.43716		8997.11	1.2131		8993.8	1.03349
		8983.75	0.44299		8997.88	1.21888		8994.3	1.05294
		8984.25	0.45859		8998.64	1.20703		8994.84	1.06616
		8984.75	0.48209		8999.41	1.1881		8995.31	1.07176
		8985.25	0.5012		9000.17	1.16352		8995.81	1.07092
		8985.75	0.51929		9000.89	1.13365		8996.28	1.06555
		8986.25	0.53678		9001.66	1.09532		8996.7	1.05683
		8986.75	0.55647		9002.42	1.05658		8997.25	1.0476
		8987.25	0.57749		9003.19	1.02436		8997.71	1.03678
		8987.75	0.60482		9003.96	0.99883		8998.25	1.02765
		8988.25	0.63587		9004.67	0.97936		8998.72	1.01842
		8988.75	0.6728		9005.44	0.9605		8999.18	1.01106
		8989.25	0.71184		9006.21	0.94433		8999.65	1.00616
		8989.75	0.75362		9006.98	0.93307		9000.11	1.00389
		8990.25	0.80096		9007.74	0.92787		9000.58	1.00532
		8990.75	0.84324		9008.46	0.9288		9001.12	1.01037
		8991.25	0.8845		9009.23	0.93368		9001.58	1.01693
		8991.75	0.92504		9010	0.94021		9002.05	1.02435
		8992.25	0.95945		9010.56	0.94444		9002.55	1.0336
		8992.75	0.98507		9011.07	0.94762		9003.02	1.04187
		8993.25	1.0025		9011.64	0.95		9003.56	1.04778
		8993.75	1.00758		9012.2	0.95081		9004.03	1.04951
		8994.25	1.00371		9012.81	0.95049		9004.53	1.04809
		8994.75	0.99251		9013.38	0.94937		9005	1.04239
		8995.25	0.9774		9013.99	0.94774		9005.54	1.03544
		8995.75	0.95896		9014.61	0.94572		9006.05	1.028
		8996.25	0.94335		9015.22	0.94347		9006.51	1.02081
		8996.75	0.92849		9015.84	0.9409		9006.94	1.01348
		8997.25	0.91533		9016.45	0.93814		9007.48	1.0085
		8997.75	0.90667		9017.12	0.93436		9008.02	1.00417
		8998.25	0.90183		9017.79	0.9287		9008.49	1.00104
		8998.75	0.90169		9018.45	0.92134		9009.03	0.99887
		8999.25	0.90712		9019.12	0.91181		9009.54	0.99756
		8999.75	0.91871		9019.79	0.90055		9010.04	0.99613
		9000.25	0.9359		9020.51	0.88712		9010.51	0.99413
		9000.75	0.95631		9021.18	0.87385		9011.01	0.99122
		9001.25	0.97746		9021.89	0.86046		9011.56	0.98949
		9001.75	1.00012		9022.61	0.84816		9012.34	0.99168
		9002.25	1.0172		9023.33	0.83799		9012.61	0.98942
		9002.75	1.02629		9024.1	0.8293		9013.11	0.98983
		9003.73	1.01887		9024.82	0.8226		9013.54	0.99053
		9004.74	0.99141		9025.59	0.8166		9014.08	0.99169
		9005.76	0.95825		9026.36	0.8121		9014.55	0.99208
		9006.8	0.93367		9027.14	0.80936		9015.1	0.99411
		9007.86	0.91463		9027.96	0.80952		9015.64	0.99695
		9008.94	0.8951		9028.73	0.81238		9016.15	1.00022
		9010.04	0.8779		9029.55	0.81803		9016.69	1.00618
		9011.16	0.87027		9030.38	0.82612		9017.2	1.01155
		9012.3	0.87206		9031.2	0.83583		9017.66	1.01609
		9013.45	0.87807		9032.02	0.84691		9018.17	1.02332
		9014.63	0.88715		9032.9	0.85973		9018.71	1.0324
		9015.82	0.90059		9033.72	0.87165		9019.26	1.03932
		9017.03	0.91881		9034.6	0.88459		9019.73	1.04562
		9018.27	0.94054		9035.48	0.89761		9020.23	1.05145
		9019.52	0.9623		9036.35	0.91054		9021.2	1.06093
		9020.79	0.98249		9037.28	0.92475		9021.75	1.06388
		9022.08	1.0011		9038.16	0.93862		9022.26	1.0676
		9023.39	1.01966		9039.08	0.9526		9022.8	1.07156
		9024.71	1.03292		9040.01	0.96672		9023.27	1.07548
		9026.06	1.03501		9040.94	0.97964		9023.78	1.0804
		9027.42	1.02349		9041.87	0.98994		9024.28	1.08497
		9028.81	1.0033		9042.8	0.99855		9024.79	1.08972
		9030.21	0.98061		9043.78	1.00606		9025.3	1.09378
		9031.63	0.95703		9044.76	1.01315		9025.8	1.09873
		9033.08	0.93946		9045.74	1.01982		9026.31	1.10232
		9034.53	0.9288		9046.72	1.0267		9026.82	1.10419
		9036.01	0.92384		9047.7	1.03301		9027.28	1.10533
		9037.51	0.92426		9048.74	1.03858		9027.75	1.10478
		9039.03	0.92991		9049.77	1.0427		9028.22	1.09881
		9040.57	0.93806		9050.75	1.04465		9029.47	1.09843
		9042.12	0.94366		9051.79	1.04445		9030.52	1.09166
		9043.7	0.94418		9052.88	1.04188		9031.54	1.07952
		9045.29	0.94168		9053.91	1.03746		9032.47	1.06454
		9046.9	0.94358		9055	1.03181		9033.22	1.04748
		9048.53	0.95124		9056.03	1.02606		9034.39	1.03585
		9050.18	0.9604		9057.12	1.02025		9035.28	1.02371
		9051.85	0.96534		9058.26	1.01471		9036.3	1.01477
		9053.54	0.96614		9059.35	1.00868		9037.16	1.0056
		9055.25	0.96835		9060.44	1.00367		9038.22	1.00146
		9056.98	0.97578		9061.58	0.9984		9039.31	0.99954
		9058.72	0.98749		9062.72	0.99344		9040.25	0.99646
		9060.49	0.99836		9063.86	0.98919		9041.15	0.99446
		9062.27	1.00652		9065	0.98538		9042.17	0.99363
		9064.07	1.01339		9066.19	0.98284		9043.22	0.99339
		9065.9	1.02171		9067.33	0.97998		9044.16	0.99334
		9067.74	1.03214		9068.53	0.97728		9045.3	0.9966
		9069.59	1.04403		9069.72	0.97445		9046.24	0.99556
		9071.47	1.05227		9070.92	0.97196		9047.25	0.99566
		9073.37	1.05254		9072.11	0.96974		9048.31	0.99589
		9075.29	1.04437		9073.36	0.96774		9049.25	0.99489
		9077.22	1.02879		9074.56	0.9666		9050.39	0.99662
		9079.18	1.01103		9075.81	0.96558		9051.37	0.99761
		9081.15	0.99538		9077.05	0.9648		9052.39	1.00083
		9083.15	0.98192		9078.3	0.96443		9053.37	1.00338
		9085.16	0.9699		9079.55	0.96428		9054.43	1.00613
		9087.19	0.96251		9080.85	0.96464		9055.41	1.00701
		9089.24	0.95943		9082.16	0.96538		9056.35	1.00855
		9091.31	0.95128		9083.46	0.9657		9057.41	1.01096
		9093.4	0.93792		9084.76	0.96537		9058.47	1.01455
		9095.5	0.92477		9086.07	0.9647		9059.45	1.01774
		9097.63	0.91647		9087.37	0.96408		9060.51	1.02311
		9099.77	0.91691		9088.73	0.96382		9061.58	1.02768
		9101.94	0.9253		9090.08	0.96436		9062.64	1.03242
		9104.12	0.93941		9091.39	0.96524		9063.46	1.03433
		9106.32	0.95542		9092.8	0.96612		9064.41	1.03581
		9108.54	0.96983		9094.16	0.9659		9065.47	1.03719
		9110.78	0.9815		9095.51	0.96544		9066.41	1.03903
		9113.04	0.98811		9096.93	0.96473		9067.47	1.04263
		9115.32	0.99003		9098.34	0.96467		9068.34	1.04403
		9117.62	0.99011		9099.75	0.96444		9069.36	1.0484
		9119.93	0.99282		9101.16	0.96413		9070.23	1.05089
		9122.27	1.00305		9102.58	0.9636		9071.25	1.05416
		9124.62	1.02293		9104.04	0.96284		9073.22	1.06822
		9127	1.05007		9105.46	0.96266		9074.21	1.06974
		9129.39	1.06971		9106.92	0.96303		9075.23	1.07169
		9131.8	1.07821		9108.39	0.96373		9076.14	1.07172
		9134.23	1.07656		9109.86	0.96392		9077.17	1.07125
		9136.68	1.07079		9111.38	0.96341		9078.03	1.06682
		9139.15	1.06171		9112.85	0.96228		9079.22	1.06381
		9141.64	1.04891		9114.37	0.9614		9080.28	1.05742
		9144.14	1.03011		9115.9	0.96141		9081.27	1.04985
		9146.67	1.00911		9117.42	0.96233		9082.37	1.04324
		9149.21	0.98488		9118.94	0.96385		9083.24	1.034
		9151.78	0.96043		9120.47	0.96604		9084.07	1.02389
		9154.36	0.93697		9122.04	0.96987		9085.26	1.01973
		9156.96	0.92019		9123.57	0.97482		9086.32	1.01432
		9159.58	0.91374		9125.15	0.9813		9087.15	1.00699
		9162.22	0.92146		9126.73	0.98816		9088.42	1.00584
		9164.88	0.93932		9128.36	0.99489		9089.33	1.00305
		9167.56	0.96224		9129.94	1.00067		9090.32	1.00067
		9170.25	0.98314		9131.57	1.00572		9091.39	1.00054
		9172.97	0.99685		9133.15	1.00931		9092.37	0.99873
		9175.7	1.0046		9134.79	1.01195		9093.52	0.99682
		9178.46	1.00623		9136.42	1.01356		9094.39	0.99092
		9181.23	1.00425		9138.11	1.01448		9095.42	0.98522
		9184.02	1.00178		9139.75	1.01476		9096.25	0.97515
		9186.83	1.00204		9141.44	1.01476		9097.48	0.97093
		9189.66	1.00176		9143.08	1.01502		9098.24	0.96191
		9192.51	0.99968		9144.77	1.01584		9099.23	0.95599
		9195.38	0.99645		9146.46	1.01538		9100.42	0.95133
		9198.27	0.9973		9148.21	1.01611		9101.37	0.9447
		9201.17	1.00614		9149.9	1.01739		9102.44	0.93901
		9204.1	1.02186		9151.65	1.01726		9103.39	0.93362
		9207.04	1.0367		9153.34	1.01631		9104.18	0.92666
		9210	1.04327		9155.09	1.01538		9105.29	0.92787
		9212.99	1.04337		9156.84	1.01313		9106.25	0.9288
		9215.99	1.04093		9158.65	1.01064		9107.16	0.93065
		9219.01	1.03597		9160.4	1.00794		9108.07	0.93481
		9222.05	1.0263		9162.2	1.00414		9109.18	0.94441
		9225.1	1.01171		9164	0.9982		9110.22	0.9525
		9228.18	0.99767		9165.76	0.99251		9111.09	0.95607
		9231.28	0.98436		9167.62	0.98635		9112.08	0.96156
		9234.39	0.97374		9169.43	0.9802		9113.08	0.96577
		9237.53	0.96777		9171.23	0.97438		9114.15	0.96899
		9240.68	0.96739		9173.1	0.96935		9115.15	0.97023
		9243.85	0.97074		9174.96	0.96642		9116.14	0.9749
		9247.04	0.97425		9176.77	0.96626		9117.18	0.9794
		9250.25	0.97641		9178.69	0.96909		9118.25	0.98366
		9253.48	0.97846		9180.56	0.97443		9119.28	0.98716
		9256.73	0.98077		9182.42	0.98093		9120.24	0.98972
		9260	0.98406		9184.34	0.98795		9121.24	0.99201
		9263.28	0.98821		9186.26	0.99462		9122.27	0.99524
		9266.59	0.99325		9188.13	0.99975		9123.31	0.99916
		9269.91	0.99796		9190.11	1.0028		9124.34	1.00355
		9273.26	1.00221		9192.03	1.00334		9125.34	1.00758
		9276.62	1.00633		9193.96	1.00215		9126.38	1.00766
		9280	1.0088		9195.94	0.99994		9127.42	1.00846
		9283.4	1.01135		9197.86	0.99758		9130.33	1.02949
		9286.82	1.01374		9199.84	0.9955		9132.32	1.03952
		9290.26	1.01633		9201.83	0.99368		9134.32	1.04825
		9293.72	1.01791		9203.86	0.99185		9136.2	1.05891
		9297.19	1.01992		9205.85	0.98953		9138.16	1.06613
		9300.69	1.01899		9207.83	0.98653		9140.2	1.07069
		9304.2	1.01536		9209.87	0.98359		9141.92	1.06929
		9307.74	1.01091		9211.91	0.98197		9144.04	1.0712
		9311.29	1.00459		9213.95	0.98247		9145.88	1.06738
		9314.86	1.00029		9215.99	0.98522		9148	1.06447
		9318.45	0.9963		9218.04	0.98943		9149.93	1.05691
		9322.06	0.99423		9220.14	0.99485		9152.09	1.04967
		9325.69	0.99429		9222.18	1.00063		9154.1	1.03723
		9329.34	0.99489		9224.28	1.00664		9156.1	1.02082
		9333.01	0.99381		9226.38	1.0111		9158.19	1.00327
		9336.69	0.9906		9228.48	1.01292		9160.28	0.98333
		9340.4	0.98623		9230.64	1.01188		9162.29	0.96285
		9344.12	0.98389		9232.75	1.00892		9164.26	0.94545
		9347.86	0.98526		9234.91	1.00473		9166.27	0.93647
		9351.62	0.98738		9237.01	1.00066		9168.36	0.93461
		9355.41	0.98934		9239.17	0.99734		9170.34	0.93854
		9359.21	0.99104		9241.33	0.99556		9172.35	0.94639
		9363.02	0.99323		9243.55	0.99594		9174.25	0.956
		9366.86	0.99592		9245.72	0.99783		9176.22	0.96621
		9370.72	0.99782		9247.88	1.00054		9178.16	0.97517
		9374.6	1.00024		9250.1	1.00341		9180.13	0.9838
		9378.49	1.00172		9252.33	1.00571		9182.03	0.98995
		9382.4	1.00427		9254.55	1.00752		9184.13	0.99658
		9386.34	1.00552		9256.77	1.00906		9186.03	0.99989
		9390.29	1.00693		9259	1.01038		9188.13	1.00377
		9394.26	1.0083		9261.28	1.0115		9190.15	1.00489
		9398.25	1.00881		9263.51	1.01232		9192.22	1.00584
		9402.26	1.0087		9265.79	1.01193		9194.36	1.00585
		9406.29	1.00678		9268.08	1.0101		9196.31	1.00305
		9410.33	1.00483		9270.36	1.00693		9198.41	1.00125
		9414.4	1.0018		9272.65	1.00282		9200.48	0.99936
		9418.49	0.99942		9274.99	0.99841		9202.43	0.99626
		9422.59	0.99779		9277.28	0.99465		9204.5	0.99501
		9426.71	0.99788		9279.62	0.9921		9206.53	0.99263
		9430.86	0.9982		9281.97	0.99162		9208.39	0.991
		9435.02	0.9985		9284.32	0.99299		9210.42	0.99361
		9439.2	0.99861		9286.67	0.9955		9212.33	0.99411
		9443.4	0.99853		9289.02	0.99818		9214.2	0.9929
		9447.62	0.99754		9291.43	1.00033		9216.24	0.99568
		9451.85	0.99588		9293.78	1.00176		9218.19	0.99594
		9456.11	0.99497		9296.19	1.00277		9220.23	0.99579
		9460.39	0.99479		9298.6	1.00323		9222.18	0.99017
		9464.68	0.99492		9301.01	1.00346		9224.26	0.98622
		9468.99	0.99478		9303.42	1.00398		9228.34	0.99962
		9473.33	0.99467		9305.89	1.00433		9230.38	0.99119
		9477.68	0.99561		9308.31	1.00435		9232.42	0.98115
		9482.05	0.99656		9310.78	1.00333		9234.46	0.97803
		9486.44	0.99806		9313.25	1.00147		9236.46	0.97408
		9490.85	0.99958		9315.67	0.99956		9238.51	0.97041
		9495.27	1.00118		9318.2	0.99776		9240.51	0.96691
		9499.72	1.00268		9320.68	0.99684		9242.56	0.96471
		9504.19	1.00439		9323.16	0.99712		9244.48	0.96023
		9508.67	1.0055		9325.69	0.99853		9246.49	0.95874
		9513.17	1.0057		9328.18	1.00015		9248.41	0.95854
		9517.7	1.00548		9330.71	1.00199		9250.42	0.96072
		9522.24	1.00413		9333.25	1.00352		9252.27	0.96159
		9526.8	1.00254		9335.8	1.00466		9254.19	0.96427
		9531.38	1.00112		9338.39	1.00485		9256.29	0.96719
		9535.98	1.00052		9340.94	1.00407		9258.14	0.9662
		9540.6	0.99994		9343.54	1.00221		9260.23	0.96662
		9545.23	0.99978		9346.09	0.99919		9262.2	0.96567
		9549.89	0.99953		9348.69	0.99534		9264.38	0.96669
		9554.56	0.99985		9351.3	0.99112		9266.27	0.966
		9559.26	0.99996		9353.9	0.98783		9268.37	0.96741
		9563.97	0.99971		9356.57	0.98605		9270.43	0.97084
		9568.7	0.99956		9359.18	0.98617		9272.45	0.97336
		9573.45	0.9996		9361.84	0.98804		9274.47	0.97651
		9578.22	0.99957		9364.46	0.99126		9276.49	0.97822
		9583.01	0.99899		9367.13	0.9957		9278.55	0.97962
		9587.82	0.99879		9369.8	1.00026		9281.6	0.98945
		9592.65	0.99886		9372.48	1.0045		9284.62	0.99819
		9597.49	0.99911		9375.21	1.00788		9287.47	1.00251
		9602.36	0.99947		9377.89	1.01046		9290.16	1.00517
		9607.24	1.00001		9380.62	1.01173		9293.38	1.01496
		9612.15	1.00045		9383.3	1.01248		9296.28	1.01792
		9617.07	1.00092		9386.04	1.01289		9299.34	1.02305
		9622.01	1.00157		9388.78	1.01315		9302.45	1.0274
		9626.97	1.00191		9391.52	1.01318		9305.48	1.03049
		9631.95	1.00247		9394.26	1.01261		9308.51	1.03194
		9636.95	1.00272		9397.06	1.011		9311.59	1.02799
		9641.96	1.00271		9399.81	1.00877		9314.66	1.01306
		9647	1.00268		9402.62	1.00631		9317.7	1.00102
		9652.06	1.00273		9405.42	1.00389		9326.4	1.04532
		9657.13	1.00233		9408.23	1.00202		9329.41	1.02989
		9662.22	1.00216		9411.04	1.00111		9332.37	1.0203
		9667.33	1.00183		9413.85	1.00112		9335.37	1.01945
		9672.47	1.00135		9416.72	1.00198		9338.42	1.01711
		9677.62	1.00134		9419.54	1.00297		9341.43	1.01406
		9682.79	1.00108		9422.41	1.00356		9344.36	1.01119
		9687.98	1.00091		9425.29	1.00311		9347.59	1.01062
		9693.18	1.00047		9428.11	1.00173		9350.73	1.01041
		9698.41	1.00035		9431.04	0.99944		9353.71	1.00853
		9703.65	1.00025		9433.92	0.99683		9356.43	1.00462
		9708.92	1.00035		9436.81	0.99482		9359.58	1.00504
		9714.2	1.00035		9439.75	0.99346		9362.52	1.00463
		9719.51	1.00018		9442.64	0.99314		9365.25	1.00218
		9724.83	0.99991		9445.58	0.99313		9368.36	1.00305
		9730.17	0.99996		9448.53	0.99359		9371.31	1.00316
		9735.53	1.00013		9451.48	0.99403		9374.34	1.0063
		9740.91	0.99987		9454.43	0.99408		9377.38	1.00935
		9746.3	1.00051		9457.38	0.99415		9380.33	1.01227
		9751.72	1.00086		9460.39	0.99447		9383.49	1.01718
		9757.16	1.00115		9463.35	0.99464		9386.58	1.02125
		9762.61	1.00111		9466.36	0.99563		9389.66	1.02495
		9768.08	1.00144		9469.38	0.99784		9392.58	1.02206
		9773.58	1.00184		9472.4	1.00044		9395.54	1.0262
		9779.09	1.00172		9475.43	1.00299		9398.5	1.02876
		9784.62	1.00172		9478.45	1.00507		9401.17	1.02782
		9790.17	1.00171		9481.48	1.0066		9404.14	1.02881
		9795.74	1.00211		9484.56	1.0071		9407.11	1.03315
		9801.33	1.00209		9487.59	1.00655		9410.08	1.03001
		9806.93	1.00204		9490.68	1.00494		9413.31	1.02951
		9812.56	1.00197		9493.77	1.00285		9416.28	1.02721
		9818.2	1.00193		9496.87	1.00069		9419.26	1.02328
		9823.87	1.00184		9499.96	0.99925		9422.58	1.0237
		9829.55	1.00174		9503.06	0.99867		9425.52	1.02051
		9835.25	1.00178		9506.16	0.99913		9428.37	1.01697
		9840.98	1.00147		9509.32	1.0003		9431.4	1.01461
		9846.72	1.00136		9512.48	1.00146		9434.47	1.01209
		9852.47	1.00129		9515.59	1.00201		9437.29	1.00731
		9858.25	1.00113		9518.76	1.00171		9440.24	1.00379
		9864.05	1.00109		9521.93	1.00018		9443.01	1.00058
		9869.86	1.00106		9525.1	0.99772		9446.09	1.00199
		9875.7	1.00096		9528.33	0.99501		9449.09	1.00572
		9881.56	1.00085		9531.5	0.99269		9452.05	1.00914
		9887.43	1.00074		9534.68	0.99152		9455.26	1.01533
		9893.32	1.0006		9537.92	0.99139		9458.13	1.01651
		9899.23	1.00051		9541.16	0.992		9461.44	1.0166
		9905.16	1.0005		9544.4	0.99299		9464.49	1.01152
		9911.11	1.00046		9547.65	0.99404		9467.45	1.00645
		9917.08	1.00044		9550.9	0.99483		9470.25	1.00009
		9923.07	1.0004		9554.15	0.9953		9473.48	0.99341
		9929.07	1.00022		9557.46	0.99559		9476.4	0.99281
		9935.1	1.00003		9560.71	0.9957		9479.2	0.99249
		9941.14	0.99988		9564.03	0.99554		9482	0.99154
		9947.21	0.99974		9567.29	0.99548		9485.02	0.99198
		9953.29	0.99952		9570.61	0.99576		9488	0.99613
		9959.39	0.99933		9573.93	0.99618		9491.24	0.99697
		9965.51	0.99919		9577.25	0.99701		9494.27	0.99507
		9971.65	0.99891		9580.64	0.99819		9497.21	0.99034
		9977.81	0.99885		9583.97	0.99937		9500.45	0.98783
		9983.99	0.99864		9587.36	0.99988		9503.31	0.98134
		9990.18	0.99848		9590.69	0.9995		9506.48	0.97789
		9996.4	0.99825		9594.09	0.99814		9509.47	0.97489
		10002.6	0.99805		9597.49	0.99614		9512.46	0.97335
		10008.9	0.99775		9600.89	0.99405		9515.24	0.97107
		10015.2	0.99754		9604.3	0.99237		9518.2	0.97212
		10021.5	0.99718		9607.7	0.99151		9521.07	0.97194
		10027.8	0.99685		9611.11	0.99138		9524.15	0.97285
		10034.1	0.99656		9614.58	0.99194		9527.03	0.97465
		10040.4	0.99632		9617.99	0.99216		9530.29	0.98027
		10046.8	0.99616		9621.47	0.99204		9533.08	0.98147
		10053.2	0.99592		9624.95	0.99145		9536.18	0.98441
		10059.6	0.99572		9628.43	0.99022		9539.45	0.98982
		10066	0.99534		9631.91	0.98894		9542.42	0.99
		10072.5	0.99507		9635.4	0.98725		9545.48	0.98698
		10078.9	0.99469		9638.89	0.98585		9548.41	0.98437
		10085.4	0.9943					9551.3	0.98326
		10091.9	0.99392					9554.32	0.97425
		10098.4	0.99356					9557.08	0.96918
		10105	0.99322					9559.97	0.96727
		10111.5	0.99291					9563.18	0.96447
		10118.1	0.99254					9566.2	0.95928
		10124.7	0.99208					9569.24	0.96093
		10131.3	0.99157					9572.22	0.95533
		10138	0.99105					9575.22	0.94901
		10144.6	0.99096					9578.38	0.94345
								9582.48	0.94782
								9586.49	0.95267
								9590.46	0.95868
								9594.43	0.96515
								9598.19	0.97085
								9602.17	0.97619
								9606.02	0.97884
								9610.23	0.98285
								9614.31	0.98556
								9618.44	0.98805
								9622.48	0.98942
								9626.48	0.98729

## Sheet: Figure 2f
		X-axis	Y-axis		X-axis	Y-axis		X-axis	Y-axis
Figure 2f	Cu foil	R(Å)	FTk3x(k) (arb. units)	CuO foil	R(Å)	FTk3x(k) (arb. units)	NiCuCr/C	R(Å)	FTk3x(k) (arb. units)
		0	0.01926		0	0.07743		0	0.12321
		0.03068	0.01816		0.03068	0.08042		0.03068	0.11954
		0.06136	0.01506		0.06136	0.08834		0.06136	0.10879
		0.09204	0.01055		0.09204	0.09882		0.09204	0.09162
		0.12272	0.00655		0.12272	0.10954		0.12272	0.06913
		0.1534	0.00792		0.1534	0.11865		0.1534	0.04282
		0.18408	0.01313		0.18408	0.12486		0.18408	0.01512
		0.21476	0.01816		0.21476	0.12731		0.21476	0.01725
		0.24544	0.02156		0.24544	0.12566		0.24544	0.04422
		0.27612	0.02261		0.27612	0.1201		0.27612	0.0687
		0.3068	0.02106		0.3068	0.11164		0.3068	0.0885
		0.33748	0.01717		0.33748	0.10243		0.33748	0.10222
		0.36816	0.01217		0.36816	0.096		0.36816	0.10888
		0.39884	0.00993		0.39884	0.09656		0.39884	0.10798
		0.42951	0.01421		0.42951	0.10629		0.42951	0.09945
		0.46019	0.02088		0.46019	0.12351		0.46019	0.08376
		0.49087	0.02651		0.49087	0.14439		0.49087	0.06185
		0.52155	0.02964		0.52155	0.16513		0.52155	0.03521
		0.55223	0.02987		0.55223	0.18271		0.55223	0.00852
		0.58291	0.02833		0.58291	0.19495		0.58291	0.02836
		0.61359	0.02851		0.61359	0.20063		0.61359	0.05863
		0.64427	0.03488		0.64427	0.19983		0.64427	0.0864
		0.67495	0.04761		0.67495	0.19449		0.67495	0.10939
		0.70563	0.06347		0.70563	0.1893		0.70563	0.12579
		0.73631	0.0792		0.73631	0.19196		0.73631	0.1342
		0.76699	0.09215		0.76699	0.21067		0.76699	0.13369
		0.79767	0.10014		0.79767	0.24879		0.79767	0.12385
		0.82835	0.10156		0.82835	0.30338		0.82835	0.10491
		0.85903	0.09548		0.85903	0.36858		0.85903	0.07774
		0.88971	0.0818		0.88971	0.43835		0.88971	0.04406
		0.92039	0.06145		0.92039	0.50725		0.92039	0.01231
		0.95107	0.03741		0.95107	0.5705		0.95107	0.04102
		0.98175	0.0237		0.98175	0.62403		0.98175	0.08227
		1.01243	0.04332		1.01243	0.66464		1.01243	0.12121
		1.04311	0.0729		1.04311	0.69031		1.04311	0.15445
		1.07379	0.1006		1.07379	0.70061		1.07379	0.17909
		1.10447	0.12234		1.10447	0.69724		1.10447	0.19261
		1.13515	0.13535		1.13515	0.68472		1.13515	0.19303
		1.16583	0.1376		1.16583	0.671		1.16583	0.17907
		1.19651	0.12787		1.19651	0.66737		1.19651	0.15047
		1.22718	0.10612		1.22718	0.68623		1.22718	0.10876
		1.25786	0.07468		1.25786	0.73653		1.25786	0.06255
		1.28854	0.04609		1.28854	0.81954		1.28854	0.06234
		1.31922	0.06265		1.31922	0.92911		1.31922	0.12816
		1.3499	0.11493		1.3499	1.05516		1.3499	0.21136
		1.38058	0.17431		1.38058	1.18684		1.38058	0.29852
		1.41126	0.23108		1.41126	1.31404		1.41126	0.38317
		1.44194	0.279		1.44194	1.42787		1.44194	0.45959
		1.47262	0.31306		1.47262	1.52082		1.47262	0.52225
		1.5033	0.32998		1.5033	1.58682		1.5033	0.56581
		1.53398	0.32948		1.53398	1.62134		1.53398	0.58533
		1.56466	0.3164		1.56466	1.62142		1.56466	0.5765
		1.59534	0.3039		1.59534	1.58582		1.59534	0.53583
		1.62602	0.31387		1.62602	1.51497		1.62602	0.46095
		1.6567	0.36483		1.6567	1.411		1.6567	0.35098
		1.68738	0.45588		1.68738	1.27768		1.68738	0.20801
		1.71806	0.57275		1.71806	1.12026		1.71806	0.0686
		1.74874	0.70117		1.74874	0.94547		1.74874	0.21116
		1.77942	0.83158		1.77942	0.76141		1.77942	0.4483
		1.8101	0.96011		1.8101	0.57812		1.8101	0.71268
		1.84078	1.08909		1.84078	0.40934		1.84078	0.99513
		1.87146	1.22683		1.87146	0.27925		1.87146	1.28802
		1.90214	1.38555		1.90214	0.23018		1.90214	1.58355
		1.93282	1.57714		1.93282	0.26916		1.93282	1.87366
		1.9635	1.80824		1.9635	0.33595		1.9635	2.1503
		1.99418	2.07716		1.99418	0.3898		1.99418	2.40568
		2.02485	2.37386		2.02485	0.41563		2.02485	2.63255
		2.05553	2.68213		2.05553	0.40822		2.05553	2.82449
		2.08621	2.98241		2.08621	0.36684		2.08621	2.97614
		2.11689	3.25434		2.11689	0.29389		2.11689	3.0834
		2.14757	3.47899		2.14757	0.19602		2.14757	3.1436
		2.17825	3.6405		2.17825	0.09979		2.17825	3.15558
		2.20893	3.72738		2.20893	0.13726		2.20893	3.11976
		2.23961	3.73334		2.23961	0.27857		2.23961	3.03806
		2.27029	3.65771		2.27029	0.43637		2.27029	2.91387
		2.30097	3.50527		2.30097	0.59306		2.30097	2.75187
		2.33165	3.28577		2.33165	0.73928		2.33165	2.55783
		2.36233	3.01293		2.36233	0.86755		2.36233	2.33836
		2.39301	2.70326		2.39301	0.97168		2.39301	2.10063
		2.42369	2.37457		2.42369	1.04674		2.42369	1.85204
		2.45437	2.04452		2.45437	1.0893		2.45437	1.59991
		2.48505	1.72917		2.48505	1.09749		2.48505	1.35113
		2.51573	1.44164		2.51573	1.07111		2.51573	1.11183
		2.54641	1.19104		2.54641	1.01167		2.54641	0.88714
		2.57709	0.98164		2.57709	0.92239		2.57709	0.681
		2.60777	0.81268		2.60777	0.8083		2.60777	0.49628
		2.63845	0.67907		2.63845	0.67647		2.63845	0.33578
		2.66913	0.5732		2.66913	0.53709		2.66913	0.20693
		2.69981	0.4875		2.69981	0.40668		2.69981	0.14182
		2.73049	0.41628		2.73049	0.31592		2.73049	0.18208
		2.76117	0.35657		2.76117	0.30635		2.76117	0.27422
		2.79185	0.30765		2.79185	0.37505		2.79185	0.3782
		2.82252	0.27023		2.82252	0.47558		2.82252	0.48497
		2.8532	0.24545		2.8532	0.57609		2.8532	0.59162
		2.88388	0.23394		2.88388	0.66193		2.88388	0.69568
		2.91456	0.23506		2.91456	0.72629		2.91456	0.79419
		2.94524	0.2468		2.94524	0.76626		2.94524	0.88371
		2.97592	0.26653		2.97592	0.78148		2.97592	0.96072
		3.0066	0.29181		3.0066	0.7736		3.0066	1.02188
		3.03728	0.32095		3.03728	0.74609		3.03728	1.0644
		3.06796	0.35319		3.06796	0.70413		3.06796	1.08624
		3.09864	0.3884		3.09864	0.65447		3.09864	1.08629
		3.12932	0.42666		3.12932	0.60518		3.12932	1.06447
		3.16	0.46766		3.16	0.56482		3.16	1.02171
		3.19068	0.51033		3.19068	0.54056		3.19068	0.95994
		3.22136	0.55269		3.22136	0.53553		3.22136	0.88197
		3.25204	0.59211		3.25204	0.54729		3.25204	0.79135
		3.28272	0.62575		3.28272	0.56914		3.28272	0.69217
		3.3134	0.65106		3.3134	0.59303		3.3134	0.58885
		3.34408	0.66618		3.34408	0.61193		3.34408	0.48594
		3.37476	0.67018		3.37476	0.62068		3.37476	0.38786
		3.40544	0.66323		3.40544	0.6161		3.40544	0.29887
		3.43612	0.64646		3.43612	0.59671		3.43612	0.22311
		3.4668	0.62183		3.4668	0.56247		3.4668	0.16542
		3.49748	0.59184		3.49748	0.51446		3.49748	0.13242
		3.52816	0.55928		3.52816	0.45465		3.52816	0.12976
		3.55884	0.527		3.55884	0.38565		3.55884	0.15393
		3.58952	0.4978		3.58952	0.31052		3.58952	0.19665
		3.62019	0.47437		3.62019	0.23259		3.62019	0.25327
		3.65087	0.4593		3.65087	0.1555		3.65087	0.32179
		3.68155	0.45507		3.68155	0.0842		3.68155	0.4003
		3.71223	0.4638		3.71223	0.03844		3.71223	0.48614
		3.74291	0.48699		3.74291	0.06859		3.74291	0.57597
		3.77359	0.52519		3.77359	0.11605		3.77359	0.66598
		3.80427	0.57792		3.80427	0.15635		3.80427	0.75223
		3.83495	0.64377		3.83495	0.18666		3.83495	0.83091
		3.86563	0.72052		3.86563	0.20674		3.86563	0.89853
		3.89631	0.80522		3.89631	0.21745		3.89631	0.95216
		3.92699	0.89427		3.92699	0.22047		3.92699	0.98954
		3.95767	0.98358		3.95767	0.21825		3.95767	1.00917
		3.98835	1.06871		3.98835	0.2139		3.98835	1.01038
		4.01903	1.14517		4.01903	0.21092		4.01903	0.99333
		4.04971	1.20873		4.04971	0.21254		4.04971	0.959
		4.08039	1.25577		4.08039	0.22069		4.08039	0.90908
		4.11107	1.2836		4.11107	0.23538		4.11107	0.8459
		4.14175	1.29076		4.14175	0.25496		4.14175	0.77229
		4.17243	1.27718		4.17243	0.27696		4.17243	0.69139
		4.20311	1.24432		4.20311	0.2989		4.20311	0.60653
		4.23379	1.19516		4.23379	0.31867		4.23379	0.52104
		4.26447	1.13411		4.26447	0.33465		4.26447	0.43811
		4.29515	1.06672		4.29515	0.34571		4.29515	0.36072
		4.32583	0.99927		4.32583	0.35119		4.32583	0.29167
		4.35651	0.93808		4.35651	0.35087		4.35651	0.23381
		4.38719	0.88854		4.38719	0.3449		4.38719	0.19051
		4.41786	0.85402		4.41786	0.33381		4.41786	0.1658
		4.44854	0.83517		4.44854	0.31846		4.44854	0.16243
		4.47922	0.83004		4.47922	0.30001		4.47922	0.17858
		4.5099	0.83506		4.5099	0.27984		4.5099	0.20899
		4.54058	0.84638		4.54058	0.25948		4.54058	0.24881
		4.57126	0.86089		4.57126	0.24042		4.57126	0.29472
		4.60194	0.87659		4.60194	0.22383		4.60194	0.34432
		4.63262	0.89237		4.63262	0.21032		4.63262	0.39547
		4.6633	0.90762		4.6633	0.19972		4.6633	0.44612
		4.69398	0.92168		4.69398	0.1911		4.69398	0.49422
		4.72466	0.9335		4.72466	0.18315		4.72466	0.53786
		4.75534	0.94149		4.75534	0.17461		4.75534	0.57538
		4.78602	0.94372		4.78602	0.16484		4.78602	0.6054
		4.8167	0.93824		4.8167	0.15432		4.8167	0.62697
		4.84738	0.92345		4.84738	0.14524		4.84738	0.63959
		4.87806	0.89851		4.87806	0.1417		4.87806	0.64317
		4.90874	0.86352		4.90874	0.14869		4.90874	0.63812
		4.93942	0.81967		4.93942	0.16908		4.93942	0.62523
		4.9701	0.76912		4.9701	0.20183		4.9701	0.60563
		5.00078	0.71483		5.00078	0.24367		5.00078	0.58073
		5.03146	0.66016		5.03146	0.29107		5.03146	0.55212
		5.06214	0.60834		5.06214	0.34103		5.06214	0.52147
		5.09282	0.56194		5.09282	0.39112		5.09282	0.49039
		5.1235	0.52228		5.1235	0.43935		5.1235	0.46037
		5.15418	0.48916		5.15418	0.48416		5.15418	0.43263
		5.18486	0.46107		5.18486	0.52441		5.18486	0.40807
		5.21553	0.43574		5.21553	0.55938		5.21553	0.38719
		5.24621	0.4109		5.24621	0.5888		5.24621	0.37011
		5.27689	0.38482		5.27689	0.6128		5.27689	0.35659
		5.30757	0.3566		5.30757	0.63191		5.30757	0.34613
		5.33825	0.3262		5.33825	0.64693		5.33825	0.33807
		5.36893	0.29429		5.36893	0.65884		5.36893	0.33164
		5.39961	0.262		5.39961	0.66865		5.39961	0.32603
		5.43029	0.23072		5.43029	0.6772		5.43029	0.32043
		5.46097	0.20187		5.46097	0.68505		5.46097	0.31403
		5.49165	0.17665		5.49165	0.69236		5.49165	0.30607
		5.52233	0.15584		5.52233	0.69883		5.52233	0.29585
		5.55301	0.13955		5.55301	0.70379		5.55301	0.28283
		5.58369	0.12711		5.58369	0.70629		5.58369	0.26665
		5.61437	0.11722		5.61437	0.70524		5.61437	0.24725
		5.64505	0.10832		5.64505	0.69957		5.64505	0.22496
		5.67573	0.09902		5.67573	0.68838		5.67573	0.20064
		5.70641	0.08841		5.70641	0.671		5.70641	0.17599
		5.73709	0.07622		5.73709	0.6471		5.73709	0.15382
		5.76777	0.06306		5.76777	0.61673		5.76777	0.1383
		5.79845	0.05081		5.79845	0.58026		5.79845	0.134
		5.82913	0.04328		5.82913	0.53842		5.82913	0.14274
		5.85981	0.04465		5.85981	0.49227		5.85981	0.16188
		5.89049	0.05407		5.89049	0.4431		5.89049	0.18665
		5.92117	0.0669		5.92117	0.39242		5.92117	0.21281
		5.95185	0.07964		5.95185	0.34192		5.95185	0.23731
		5.98253	0.09053		5.98253	0.29339		5.98253	0.25798
		6.0132	0.09895		6.0132	0.24875		6.0132	0.27332
		6.04388	0.10509		6.04388	0.20992		6.04388	0.28233
		6.07456	0.10972		6.07456	0.17875		6.07456	0.28442
		6.10524	0.11394		6.10524	0.15648		6.10524	0.27933
		6.13592	0.11862		6.13592	0.14313		6.13592	0.2672
		6.1666	0.12404		6.1666	0.13701		6.1666	0.24844
		6.19728	0.12958		6.19728	0.13528		6.19728	0.22378
		6.22796	0.13401		6.22796	0.13512		6.22796	0.19421
		6.25864	0.13589		6.25864	0.13447		6.25864	0.16104
		6.28932	0.13412		6.28932	0.13221		6.28932	0.12596
		6.32	0.1284		6.32	0.12792		6.32	0.09146
		6.35068	0.11976		6.35068	0.12168		6.35068	0.06264
		6.38136	0.11122		6.38136	0.11386		6.38136	0.05123
		6.41204	0.10799		6.41204	0.10497		6.41204	0.0647
		6.44272	0.11538		6.44272	0.09558		6.44272	0.08962
		6.4734	0.13452		6.4734	0.08618		6.4734	0.11586
		6.50408	0.1618		6.50408	0.07718		6.50408	0.13991
		6.53476	0.19229		6.53476	0.06879		6.53476	0.16059
		6.56544	0.2218		6.56544	0.06108		6.56544	0.17763
		6.59612	0.24713		6.59612	0.05396		6.59612	0.19128
		6.6268	0.26598		6.6268	0.0473		6.6268	0.20214
		6.65748	0.27682		6.65748	0.04101		6.65748	0.21106
		6.68816	0.27886		6.68816	0.03514		6.68816	0.21898
		6.71884	0.27196		6.71884	0.02999		6.71884	0.22681
		6.74952	0.25659		6.74952	0.02625		6.74952	0.2352
		6.7802	0.23365		6.7802	0.0248		6.7802	0.24445
		6.81087	0.20444		6.81087	0.0261		6.81087	0.25448
		6.84155	0.17046		6.84155	0.02965		6.84155	0.2648
		6.87223	0.13354		6.87223	0.03444		6.87223	0.27471
		6.90291	0.09622		6.90291	0.0396		6.90291	0.28335
		6.93359	0.06408		6.93359	0.04457		6.93359	0.2899
		6.96427	0.05297		6.96427	0.04899		6.96427	0.29359
		6.99495	0.0741		6.99495	0.05266		6.99495	0.29383
		7.02563	0.10975		7.02563	0.05553		7.02563	0.29016
		7.05631	0.14872		7.05631	0.0576		7.05631	0.28236
		7.08699	0.18743		7.08699	0.05895		7.08699	0.27034
		7.11767	0.22424		7.11767	0.05971		7.11767	0.2542
		7.14835	0.25802		7.14835	0.06005		7.14835	0.23419
		7.17903	0.28789		7.17903	0.06012		7.17903	0.21069
		7.20971	0.31312		7.20971	0.0601		7.20971	0.18422
		7.24039	0.33314		7.24039	0.06013		7.24039	0.15548
		7.27107	0.34764		7.27107	0.06032		7.27107	0.12547
		7.30175	0.35651		7.30175	0.06075		7.30175	0.09591
		7.33243	0.35988		7.33243	0.06147		7.33243	0.07058
		7.36311	0.35812		7.36311	0.06248		7.36311	0.05812
		7.39379	0.35177		7.39379	0.06376		7.39379	0.06721
		7.42447	0.34155		7.42447	0.06529		7.42447	0.09135
		7.45515	0.32831		7.45515	0.06697		7.45515	0.12095
		7.48583	0.31295		7.48583	0.06873		7.48583	0.15153
		7.51651	0.29644		7.51651	0.07047		7.51651	0.18102
		7.54719	0.2797		7.54719	0.07206		7.54719	0.20822
		7.57787	0.26359		7.57787	0.07343		7.57787	0.23226
		7.60854	0.24877		7.60854	0.07449		7.60854	0.25245
		7.63922	0.23569		7.63922	0.07525		7.63922	0.26829
		7.6699	0.22446		7.6699	0.07574		7.6699	0.27937
		7.70058	0.21488		7.70058	0.07609		7.70058	0.28549
		7.73126	0.20648		7.73126	0.07651		7.73126	0.28659
		7.76194	0.19865		7.76194	0.07728		7.76194	0.28282
		7.79262	0.19073		7.79262	0.07871		7.79262	0.27456
		7.8233	0.18222		7.8233	0.08106		7.8233	0.26237
		7.85398	0.17279		7.85398	0.0845		7.85398	0.24707
		7.88466	0.16241		7.88466	0.08904		7.88466	0.22971
		7.91534	0.15135		7.91534	0.09453		7.91534	0.21156
		7.94602	0.14016		7.94602	0.10066		7.94602	0.1941
		7.9767	0.12966		7.9767	0.10703		7.9767	0.17889
		8.00738	0.1208		8.00738	0.1132		8.00738	0.16738
		8.03806	0.11441		8.03806	0.11873		8.03806	0.16049
		8.06874	0.11096		8.06874	0.12321		8.06874	0.15829
		8.09942	0.11032		8.09942	0.12627		8.09942	0.1599
		8.1301	0.1118		8.1301	0.12761		8.1301	0.16385
		8.16078	0.1145		8.16078	0.12699		8.16078	0.16854
		8.19146	0.11756		8.19146	0.12426		8.19146	0.17261
		8.22214	0.12043		8.22214	0.11933		8.22214	0.17507
		8.25282	0.12284		8.25282	0.11222		8.25282	0.17533
		8.2835	0.12481		8.2835	0.103		8.2835	0.17314
		8.31418	0.12651		8.31418	0.09182		8.31418	0.16857
		8.34486	0.12815		8.34486	0.07888		8.34486	0.16195
		8.37554	0.12992		8.37554	0.06445		8.37554	0.15381
		8.40621	0.13191		8.40621	0.04885		8.40621	0.1449
		8.43689	0.13416		8.43689	0.0324		8.43689	0.13614
		8.46757	0.13664		8.46757	0.01555		8.46757	0.12856
		8.49825	0.13933		8.49825	0.00362		8.49825	0.12322
		8.52893	0.14217		8.52893	0.01925		8.52893	0.12098
		8.55961	0.14507		8.55961	0.03577		8.55961	0.12231
		8.59029	0.14788		8.59029	0.05166		8.59029	0.12714
		8.62097	0.15037		8.62097	0.06669		8.62097	0.13494
		8.65165	0.15222		8.65165	0.08069		8.65165	0.14495
		8.68233	0.15312		8.68233	0.09356		8.68233	0.15639
		8.71301	0.15281		8.71301	0.10529		8.71301	0.16857
		8.74369	0.15117		8.74369	0.11588		8.74369	0.18092
		8.77437	0.14824		8.77437	0.12541		8.77437	0.19303
		8.80505	0.1443		8.80505	0.13397		8.80505	0.20453
		8.83573	0.13977		8.83573	0.14166		8.83573	0.21519
		8.86641	0.13519		8.86641	0.1486		8.86641	0.22481
		8.89709	0.131		8.89709	0.15487		8.89709	0.23329
		8.92777	0.12748		8.92777	0.16049		8.92777	0.24054
		8.95845	0.12459		8.95845	0.16546		8.95845	0.24658
		8.98913	0.12196		8.98913	0.16974		8.98913	0.25142
		9.01981	0.11903		9.01981	0.17321		9.01981	0.25515
		9.05049	0.11517		9.05049	0.17574		9.05049	0.25783
		9.08117	0.10988		9.08117	0.17718		9.08117	0.25955
		9.11185	0.10287		9.11185	0.17737		9.11185	0.26036
		9.14253	0.09414		9.14253	0.17618		9.14253	0.26026
		9.17321	0.08403		9.17321	0.17351		9.17321	0.25924
		9.20388	0.07325		9.20388	0.16929		9.20388	0.25723
		9.23456	0.06291		9.23456	0.16355		9.23456	0.25414
		9.26524	0.05456		9.26524	0.15632		9.26524	0.24985
		9.29592	0.04989		9.29592	0.14775		9.29592	0.24429
		9.3266	0.04973		9.3266	0.13802		9.3266	0.23741
		9.35728	0.05326		9.35728	0.12738		9.35728	0.22923
		9.38796	0.05861		9.38796	0.11609		9.38796	0.21986
		9.41864	0.0641		9.41864	0.10447		9.41864	0.20951
		9.44932	0.06863		9.44932	0.09282		9.44932	0.1985
		9.48	0.07165		9.48	0.08142		9.48	0.18722
		9.51068	0.07298		9.51068	0.07052		9.51068	0.17617
		9.54136	0.07268		9.54136	0.06029		9.54136	0.16587
		9.57204	0.071		9.57204	0.0508		9.57204	0.15682
		9.60272	0.06835		9.60272	0.04206		9.60272	0.14944
		9.6334	0.06523		9.6334	0.03403		9.6334	0.14399
		9.66408	0.06226		9.66408	0.02676		9.66408	0.14051
		9.69476	0.06016		9.69476	0.02066		9.69476	0.1388
		9.72544	0.05962		9.72544	0.01706		9.72544	0.13854
		9.75612	0.06114		9.75612	0.01795		9.75612	0.13931
		9.7868	0.06482		9.7868	0.02324		9.7868	0.14072
		9.81748	0.0703		9.81748	0.03101		9.81748	0.14243
		9.84816	0.07694		9.84816	0.03987		9.84816	0.14423
		9.87884	0.08401		9.87884	0.04905		9.87884	0.14597
		9.90952	0.09081		9.90952	0.05804		9.90952	0.14758
		9.9402	0.09679		9.9402	0.0664		9.9402	0.149
		9.97088	0.10155		9.97088	0.07377		9.97088	0.15019

## Sheet: Figure 2g
		X-axis	Y-axis	Z-axis
Figure 2g	NiCuCr/C	K(Å-1)	R(Å)	Intensity (arb. units)
		0	0	0.002
		0	0.02326	0.00447
		0	0.04651	0.00687
		0	0.06977	0.00917
		0	0.09302	0.01119
		0	0.11628	0.01266
		0	0.13954	0.01332
		0	0.16279	0.01303
		0	0.18605	0.01184
		0	0.2093	0.00996
		0	0.23256	0.00798
		0	0.25581	0.0069
		0	0.27907	0.00758
		0	0.30233	0.00943
		0	0.32558	0.01133
		0	0.34884	0.01258
		0	0.37209	0.01285
		0	0.39535	0.01203
		0	0.41861	0.01016
		0	0.44186	0.00749
		0	0.46512	0.00445
		0	0.48837	0.00258
		0	0.51163	0.00442
		0	0.53488	0.00715
		0	0.55814	0.00935
		0	0.5814	0.01066
		0	0.60465	0.01096
		0	0.62791	0.01025
		0	0.65116	0.00868
		0	0.67442	0.00653
		0	0.69767	0.00437
		0	0.72093	0.00345
		0	0.74419	0.00469
		0	0.76744	0.00661
		0	0.7907	0.00826
		0	0.81395	0.00932
		0	0.83721	0.00973
		0	0.86047	0.00958
		0	0.88372	0.00905
		0	0.90698	0.00845
		0	0.93023	0.00813
		0	0.95349	0.00828
		0	0.97674	0.00885
		0	1	0.0096
		0	1.02326	0.01025
		0	1.04651	0.01065
		0	1.06977	0.01073
		0	1.09302	0.01052
		0	1.11628	0.01014
		0	1.13954	0.00979
		0	1.16279	0.00975
		0	1.18605	0.01031
		0	1.2093	0.01168
		0	1.23256	0.0139
		0	1.25581	0.01694
		0	1.27907	0.02073
		0	1.30233	0.0252
		0	1.32558	0.03027
		0	1.34884	0.03588
		0	1.37209	0.04194
		0	1.39535	0.04835
		0	1.41861	0.05505
		0	1.44186	0.06195
		0	1.46512	0.069
		0	1.48837	0.07615
		0	1.51163	0.08338
		0	1.53488	0.09067
		0	1.55814	0.09801
		0	1.5814	0.10537
		0	1.60465	0.1127
		0	1.62791	0.11993
		0	1.65116	0.12697
		0	1.67442	0.13371
		0	1.69767	0.14001
		0	1.72093	0.14574
		0	1.74419	0.15074
		0	1.76744	0.15489
		0	1.7907	0.15807
		0	1.81395	0.16018
		0	1.83721	0.16116
		0	1.86047	0.16097
		0	1.88372	0.15961
		0	1.90698	0.1571
		0	1.93023	0.15349
		0	1.95349	0.14887
		0	1.97674	0.14333
		0	2	0.13699
		0	2.02326	0.12998
		0	2.04651	0.12244
		0	2.06977	0.11449
		0	2.09302	0.10629
		0	2.11628	0.09795
		0	2.13954	0.0896
		0	2.16279	0.08136
		0	2.18605	0.07333
		0	2.2093	0.06559
		0	2.23256	0.05822
		0	2.25581	0.05129
		0	2.27907	0.04483
		0	2.30233	0.03889
		0	2.32558	0.03349
		0	2.34884	0.02865
		0	2.37209	0.02438
		0	2.39535	0.0207
		0	2.41861	0.01759
		0	2.44186	0.01507
		0	2.46512	0.01314
		0	2.48837	0.01177
		0	2.51163	0.01091
		0	2.53488	0.01047
		0	2.55814	0.01036
		0	2.5814	0.01046
		0	2.60465	0.01069
		0	2.62791	0.01099
		0	2.65116	0.0113
		0	2.67442	0.01159
		0	2.69767	0.01186
		0	2.72093	0.01208
		0	2.74419	0.01225
		0	2.76744	0.01237
		0	2.7907	0.01242
		0	2.81395	0.01241
		0	2.83721	0.01234
		0	2.86047	0.01221
		0	2.88372	0.01201
		0	2.90698	0.01176
		0	2.93023	0.01146
		0	2.95349	0.01112
		0	2.97674	0.01074
		0	3	0.01032
		0	3.02326	0.00989
		0	3.04651	0.00946
		0	3.06977	0.00903
		0	3.09302	0.00863
		0	3.11628	0.00826
		0	3.13954	0.00796
		0	3.16279	0.00772
		0	3.18605	0.00758
		0	3.2093	0.00752
		0	3.23256	0.00757
		0	3.25581	0.00772
		0	3.27907	0.00796
		0	3.30233	0.00828
		0	3.32558	0.00866
		0	3.34884	0.00908
		0	3.37209	0.00954
		0	3.39535	0.01002
		0	3.41861	0.01051
		0	3.44186	0.011
		0	3.46512	0.01149
		0	3.48837	0.01195
		0	3.51163	0.0124
		0	3.53488	0.01282
		0	3.55814	0.01322
		0	3.5814	0.01358
		0	3.60465	0.01391
		0	3.62791	0.01421
		0	3.65116	0.01447
		0	3.67442	0.01469
		0	3.69767	0.01488
		0	3.72093	0.01504
		0	3.74419	0.01516
		0	3.76744	0.01525
		0	3.7907	0.0153
		0	3.81395	0.01532
		0	3.83721	0.01532
		0	3.86047	0.01528
		0	3.88372	0.01522
		0	3.90698	0.01513
		0	3.93023	0.01502
		0	3.95349	0.01489
		0	3.97674	0.01474
		0	4	0.01457
		0	4.02326	0.01439
		0	4.04651	0.01418
		0	4.06977	0.01397
		0	4.09302	0.01374
		0	4.11628	0.01351
		0	4.13954	0.01326
		0	4.16279	0.01301
		0	4.18605	0.01275
		0	4.2093	0.01248
		0	4.23256	0.01221
		0	4.25581	0.01193
		0	4.27907	0.01166
		0	4.30233	0.01138
		0	4.32558	0.01109
		0	4.34884	0.01081
		0	4.37209	0.01052
		0	4.39535	0.01024
		0	4.41861	0.00996
		0	4.44186	0.00967
		0	4.46512	0.00939
		0	4.48837	0.00911
		0	4.51163	0.00883
		0	4.53488	0.00856
		0	4.55814	0.00828
		0	4.5814	0.00801
		0	4.60465	0.00774
		0	4.62791	0.00748
		0	4.65116	0.00722
		0	4.67442	0.00696
		0	4.69767	0.00671
		0	4.72093	0.00646
		0	4.74419	0.00622
		0	4.76744	0.00598
		0	4.7907	0.00575
		0	4.81395	0.00553
		0	4.83721	0.00531
		0	4.86047	0.00509
		0	4.88372	0.00489
		0	4.90698	0.00469
		0	4.93023	0.0045
		0	4.95349	0.00432
		0	4.97674	0.00414
		0	5	0.00398
		0	5.02326	0.00382
		0	5.04651	0.00367
		0	5.06977	0.00353
		0	5.09302	0.0034
		0	5.11628	0.00328
		0	5.13954	0.00317
		0	5.16279	0.00306
		0	5.18605	0.00297
		0	5.2093	0.00288
		0	5.23256	0.0028
		0	5.25581	0.00273
		0	5.27907	0.00267
		0	5.30233	0.00261
		0	5.32558	0.00256
		0	5.34884	0.00251
		0	5.37209	0.00247
		0	5.39535	0.00243
		0	5.41861	0.0024
		0	5.44186	0.00237
		0	5.46512	0.00234
		0	5.48837	0.00231
		0	5.51163	0.00229
		0	5.53488	0.00226
		0	5.55814	0.00224
		0	5.5814	0.00221
		0	5.60465	0.00219
		0	5.62791	0.00216
		0	5.65116	0.00213
		0	5.67442	0.00211
		0	5.69767	0.00208
		0	5.72093	0.00205
		0	5.74419	0.00202
		0	5.76744	0.00199
		0	5.7907	0.00196
		0	5.81395	0.00192
		0	5.83721	0.00188
		0	5.86047	0.00185
		0	5.88372	0.00181
		0	5.90698	0.00177
		0	5.93023	0.00173
		0	5.95349	0.00169
		0	5.97674	0.00164
		0	6	0.0016
		0.05	0	0.002
		0.05	0.02326	0.00447
		0.05	0.04651	0.00688
		0.05	0.06977	0.00917
		0.05	0.09302	0.01119
		0.05	0.11628	0.01266
		0.05	0.13954	0.01332
		0.05	0.16279	0.01304
		0.05	0.18605	0.01184
		0.05	0.2093	0.00998
		0.05	0.23256	0.00799
		0.05	0.25581	0.00692
		0.05	0.27907	0.0076
		0.05	0.30233	0.00945
		0.05	0.32558	0.01135
		0.05	0.34884	0.01261
		0.05	0.37209	0.01288
		0.05	0.39535	0.01206
		0.05	0.41861	0.0102
		0.05	0.44186	0.00752
		0.05	0.46512	0.00449
		0.05	0.48837	0.00263
		0.05	0.51163	0.00445
		0.05	0.53488	0.00718
		0.05	0.55814	0.00939
		0.05	0.5814	0.01071
		0.05	0.60465	0.01101
		0.05	0.62791	0.0103
		0.05	0.65116	0.00871
		0.05	0.67442	0.00655
		0.05	0.69767	0.00435
		0.05	0.72093	0.00341
		0.05	0.74419	0.00466
		0.05	0.76744	0.00661
		0.05	0.7907	0.00828
		0.05	0.81395	0.00935
		0.05	0.83721	0.00977
		0.05	0.86047	0.00961
		0.05	0.88372	0.00906
		0.05	0.90698	0.00845
		0.05	0.93023	0.00811
		0.05	0.95349	0.00826
		0.05	0.97674	0.00884
		0.05	1	0.00959
		0.05	1.02326	0.01026
		0.05	1.04651	0.01067
		0.05	1.06977	0.01075
		0.05	1.09302	0.01052
		0.05	1.11628	0.01012
		0.05	1.13954	0.00975
		0.05	1.16279	0.00968
		0.05	1.18605	0.01022
		0.05	1.2093	0.01159
		0.05	1.23256	0.01383
		0.05	1.25581	0.0169
		0.05	1.27907	0.02072
		0.05	1.30233	0.02524
		0.05	1.32558	0.03037
		0.05	1.34884	0.03605
		0.05	1.37209	0.04219
		0.05	1.39535	0.0487
		0.05	1.41861	0.05549
		0.05	1.44186	0.0625
		0.05	1.46512	0.06966
		0.05	1.48837	0.07693
		0.05	1.51163	0.08428
		0.05	1.53488	0.09171
		0.05	1.55814	0.0992
		0.05	1.5814	0.10671
		0.05	1.60465	0.11421
		0.05	1.62791	0.12163
		0.05	1.65116	0.12888
		0.05	1.67442	0.13583
		0.05	1.69767	0.14236
		0.05	1.72093	0.14832
		0.05	1.74419	0.15356
		0.05	1.76744	0.15794
		0.05	1.7907	0.16133
		0.05	1.81395	0.16365
		0.05	1.83721	0.16481
		0.05	1.86047	0.16478
		0.05	1.88372	0.16354
		0.05	1.90698	0.16112
		0.05	1.93023	0.15758
		0.05	1.95349	0.15298
		0.05	1.97674	0.14743
		0.05	2	0.14105
		0.05	2.02326	0.13396
		0.05	2.04651	0.12631
		0.05	2.06977	0.11824
		0.05	2.09302	0.10988
		0.05	2.11628	0.10137
		0.05	2.13954	0.09284
		0.05	2.16279	0.08441
		0.05	2.18605	0.07618
		0.05	2.2093	0.06825
		0.05	2.23256	0.06068
		0.05	2.25581	0.05355
		0.05	2.27907	0.04691
		0.05	2.30233	0.0408
		0.05	2.32558	0.03525
		0.05	2.34884	0.03027
		0.05	2.37209	0.02587
		0.05	2.39535	0.02207
		0.05	2.41861	0.01887
		0.05	2.44186	0.01626
		0.05	2.46512	0.01424
		0.05	2.48837	0.01278
		0.05	2.51163	0.01183
		0.05	2.53488	0.01131
		0.05	2.55814	0.01111
		0.05	2.5814	0.01115
		0.05	2.60465	0.01132
		0.05	2.62791	0.01156
		0.05	2.65116	0.01184
		0.05	2.67442	0.01211
		0.05	2.69767	0.01236
		0.05	2.72093	0.01258
		0.05	2.74419	0.01274
		0.05	2.76744	0.01286
		0.05	2.7907	0.01292
		0.05	2.81395	0.01291
		0.05	2.83721	0.01285
		0.05	2.86047	0.01273
		0.05	2.88372	0.01254
		0.05	2.90698	0.01231
		0.05	2.93023	0.01202
		0.05	2.95349	0.01168
		0.05	2.97674	0.01131
		0.05	3	0.01091
		0.05	3.02326	0.01049
		0.05	3.04651	0.01007
		0.05	3.06977	0.00965
		0.05	3.09302	0.00926
		0.05	3.11628	0.00891
		0.05	3.13954	0.00861
		0.05	3.16279	0.00839
		0.05	3.18605	0.00825
		0.05	3.2093	0.0082
		0.05	3.23256	0.00825
		0.05	3.25581	0.0084
		0.05	3.27907	0.00863
		0.05	3.30233	0.00894
		0.05	3.32558	0.00932
		0.05	3.34884	0.00974
		0.05	3.37209	0.0102
		0.05	3.39535	0.01068
		0.05	3.41861	0.01117
		0.05	3.44186	0.01167
		0.05	3.46512	0.01216
		0.05	3.48837	0.01263
		0.05	3.51163	0.01309
		0.05	3.53488	0.01352
		0.05	3.55814	0.01392
		0.05	3.5814	0.0143
		0.05	3.60465	0.01464
		0.05	3.62791	0.01494
		0.05	3.65116	0.01521
		0.05	3.67442	0.01544
		0.05	3.69767	0.01564
		0.05	3.72093	0.0158
		0.05	3.74419	0.01593
		0.05	3.76744	0.01602
		0.05	3.7907	0.01607
		0.05	3.81395	0.0161
		0.05	3.83721	0.01609
		0.05	3.86047	0.01606
		0.05	3.88372	0.01599
		0.05	3.90698	0.0159
		0.05	3.93023	0.01579
		0.05	3.95349	0.01565
		0.05	3.97674	0.0155
		0.05	4	0.01532
		0.05	4.02326	0.01513
		0.05	4.04651	0.01492
		0.05	4.06977	0.0147
		0.05	4.09302	0.01447
		0.05	4.11628	0.01422
		0.05	4.13954	0.01397
		0.05	4.16279	0.0137
		0.05	4.18605	0.01344
		0.05	4.2093	0.01316
		0.05	4.23256	0.01288
		0.05	4.25581	0.0126
		0.05	4.27907	0.01231
		0.05	4.30233	0.01202
		0.05	4.32558	0.01173
		0.05	4.34884	0.01144
		0.05	4.37209	0.01114
		0.05	4.39535	0.01085
		0.05	4.41861	0.01056
		0.05	4.44186	0.01027
		0.05	4.46512	0.00998
		0.05	4.48837	0.00969
		0.05	4.51163	0.00941
		0.05	4.53488	0.00912
		0.05	4.55814	0.00884
		0.05	4.5814	0.00856
		0.05	4.60465	0.00829
		0.05	4.62791	0.00802
		0.05	4.65116	0.00775
		0.05	4.67442	0.00749
		0.05	4.69767	0.00723
		0.05	4.72093	0.00698
		0.05	4.74419	0.00673
		0.05	4.76744	0.00648
		0.05	4.7907	0.00625
		0.05	4.81395	0.00601
		0.05	4.83721	0.00579
		0.05	4.86047	0.00557
		0.05	4.88372	0.00536
		0.05	4.90698	0.00515
		0.05	4.93023	0.00496
		0.05	4.95349	0.00477
		0.05	4.97674	0.00459
		0.05	5	0.00442
		0.05	5.02326	0.00425
		0.05	5.04651	0.0041
		0.05	5.06977	0.00395
		0.05	5.09302	0.00382
		0.05	5.11628	0.00369
		0.05	5.13954	0.00357
		0.05	5.16279	0.00346
		0.05	5.18605	0.00335
		0.05	5.2093	0.00326
		0.05	5.23256	0.00317
		0.05	5.25581	0.00309
		0.05	5.27907	0.00302
		0.05	5.30233	0.00296
		0.05	5.32558	0.0029
		0.05	5.34884	0.00284
		0.05	5.37209	0.00279
		0.05	5.39535	0.00275
		0.05	5.41861	0.0027
		0.05	5.44186	0.00266
		0.05	5.46512	0.00263
		0.05	5.48837	0.00259
		0.05	5.51163	0.00256
		0.05	5.53488	0.00253
		0.05	5.55814	0.0025
		0.05	5.5814	0.00247
		0.05	5.60465	0.00243
		0.05	5.62791	0.0024
		0.05	5.65116	0.00237
		0.05	5.67442	0.00234
		0.05	5.69767	0.0023
		0.05	5.72093	0.00227
		0.05	5.74419	0.00223
		0.05	5.76744	0.00219
		0.05	5.7907	0.00216
		0.05	5.81395	0.00212
		0.05	5.83721	0.00207
		0.05	5.86047	0.00203
		0.05	5.88372	0.00199
		0.05	5.90698	0.00194
		0.05	5.93023	0.0019
		0.05	5.95349	0.00185
		0.05	5.97674	0.0018
		0.05	6	0.00175
		0.1	0	0.002
		0.1	0.02326	0.00447
		0.1	0.04651	0.00688
		0.1	0.06977	0.00917
		0.1	0.09302	0.0112
		0.1	0.11628	0.01267
		0.1	0.13954	0.01333
		0.1	0.16279	0.01305
		0.1	0.18605	0.01185
		0.1	0.2093	0.00999
		0.1	0.23256	0.00801
		0.1	0.25581	0.00693
		0.1	0.27907	0.00762
		0.1	0.30233	0.00948
		0.1	0.32558	0.01138
		0.1	0.34884	0.01264
		0.1	0.37209	0.01292
		0.1	0.39535	0.0121
		0.1	0.41861	0.01023
		0.1	0.44186	0.00756
		0.1	0.46512	0.00452
		0.1	0.48837	0.00268
		0.1	0.51163	0.00449
		0.1	0.53488	0.00722
		0.1	0.55814	0.00944
		0.1	0.5814	0.01076
		0.1	0.60465	0.01106
		0.1	0.62791	0.01034
		0.1	0.65116	0.00875
		0.1	0.67442	0.00657
		0.1	0.69767	0.00434
		0.1	0.72093	0.00336
		0.1	0.74419	0.00463
		0.1	0.76744	0.00661
		0.1	0.7907	0.0083
		0.1	0.81395	0.00939
		0.1	0.83721	0.00981
		0.1	0.86047	0.00964
		0.1	0.88372	0.00908
		0.1	0.90698	0.00845
		0.1	0.93023	0.00809
		0.1	0.95349	0.00823
		0.1	0.97674	0.00882
		0.1	1	0.00959
		0.1	1.02326	0.01027
		0.1	1.04651	0.01069
		0.1	1.06977	0.01076
		0.1	1.09302	0.01053
		0.1	1.11628	0.01011
		0.1	1.13954	0.0097
		0.1	1.16279	0.00961
		0.1	1.18605	0.01013
		0.1	1.2093	0.0115
		0.1	1.23256	0.01375
		0.1	1.25581	0.01685
		0.1	1.27907	0.02071
		0.1	1.30233	0.02528
		0.1	1.32558	0.03047
		0.1	1.34884	0.03622
		0.1	1.37209	0.04244
		0.1	1.39535	0.04904
		0.1	1.41861	0.05593
		0.1	1.44186	0.06304
		0.1	1.46512	0.07031
		0.1	1.48837	0.0777
		0.1	1.51163	0.08518
		0.1	1.53488	0.09274
		0.1	1.55814	0.10037
		0.1	1.5814	0.10805
		0.1	1.60465	0.11572
		0.1	1.62791	0.12333
		0.1	1.65116	0.13078
		0.1	1.67442	0.13796
		0.1	1.69767	0.14472
		0.1	1.72093	0.15091
		0.1	1.74419	0.15639
		0.1	1.76744	0.161
		0.1	1.7907	0.16462
		0.1	1.81395	0.16715
		0.1	1.83721	0.1685
		0.1	1.86047	0.16863
		0.1	1.88372	0.16753
		0.1	1.90698	0.16521
		0.1	1.93023	0.16173
		0.1	1.95349	0.15716
		0.1	1.97674	0.15161
		0.1	2	0.14519
		0.1	2.02326	0.13803
		0.1	2.04651	0.13028
		0.1	2.06977	0.12208
		0.1	2.09302	0.11357
		0.1	2.11628	0.10489
		0.1	2.13954	0.09618
		0.1	2.16279	0.08756
		0.1	2.18605	0.07913
		0.1	2.2093	0.07099
		0.1	2.23256	0.06323
		0.1	2.25581	0.05591
		0.1	2.27907	0.04908
		0.1	2.30233	0.0428
		0.1	2.32558	0.03708
		0.1	2.34884	0.03195
		0.1	2.37209	0.02743
		0.1	2.39535	0.02351
		0.1	2.41861	0.0202
		0.1	2.44186	0.0175
		0.1	2.46512	0.01539
		0.1	2.48837	0.01384
		0.1	2.51163	0.0128
		0.1	2.53488	0.01219
		0.1	2.55814	0.01191
		0.1	2.5814	0.01187
		0.1	2.60465	0.01198
		0.1	2.62791	0.01217
		0.1	2.65116	0.01241
		0.1	2.67442	0.01266
		0.1	2.69767	0.01289
		0.1	2.72093	0.01309
		0.1	2.74419	0.01326
		0.1	2.76744	0.01337
		0.1	2.7907	0.01343
		0.1	2.81395	0.01343
		0.1	2.83721	0.01338
		0.1	2.86047	0.01327
		0.1	2.88372	0.01309
		0.1	2.90698	0.01287
		0.1	2.93023	0.01259
		0.1	2.95349	0.01227
		0.1	2.97674	0.01191
		0.1	3	0.01152
		0.1	3.02326	0.01112
		0.1	3.04651	0.01071
		0.1	3.06977	0.01031
		0.1	3.09302	0.00993
		0.1	3.11628	0.00959
		0.1	3.13954	0.0093
		0.1	3.16279	0.00909
		0.1	3.18605	0.00895
		0.1	3.2093	0.00891
		0.1	3.23256	0.00896
		0.1	3.25581	0.00911
		0.1	3.27907	0.00934
		0.1	3.30233	0.00964
		0.1	3.32558	0.01002
		0.1	3.34884	0.01044
		0.1	3.37209	0.0109
		0.1	3.39535	0.01138
		0.1	3.41861	0.01188
		0.1	3.44186	0.01238
		0.1	3.46512	0.01287
		0.1	3.48837	0.01335
		0.1	3.51163	0.01382
		0.1	3.53488	0.01426
		0.1	3.55814	0.01467
		0.1	3.5814	0.01505
		0.1	3.60465	0.0154
		0.1	3.62791	0.01571
		0.1	3.65116	0.01599
		0.1	3.67442	0.01623
		0.1	3.69767	0.01643
		0.1	3.72093	0.01659
		0.1	3.74419	0.01672
		0.1	3.76744	0.01682
		0.1	3.7907	0.01688
		0.1	3.81395	0.0169
		0.1	3.83721	0.01689
		0.1	3.86047	0.01686
		0.1	3.88372	0.01679
		0.1	3.90698	0.0167
		0.1	3.93023	0.01658
		0.1	3.95349	0.01644
		0.1	3.97674	0.01628
		0.1	4	0.0161
		0.1	4.02326	0.0159
		0.1	4.04651	0.01568
		0.1	4.06977	0.01545
		0.1	4.09302	0.01521
		0.1	4.11628	0.01496
		0.1	4.13954	0.01469
		0.1	4.16279	0.01442
		0.1	4.18605	0.01415
		0.1	4.2093	0.01386
		0.1	4.23256	0.01357
		0.1	4.25581	0.01328
		0.1	4.27907	0.01298
		0.1	4.30233	0.01269
		0.1	4.32558	0.01239
		0.1	4.34884	0.01209
		0.1	4.37209	0.01179
		0.1	4.39535	0.01148
		0.1	4.41861	0.01119
		0.1	4.44186	0.01089
		0.1	4.46512	0.01059
		0.1	4.48837	0.01029
		0.1	4.51163	0.01
		0.1	4.53488	0.00971
		0.1	4.55814	0.00942
		0.1	4.5814	0.00914
		0.1	4.60465	0.00886
		0.1	4.62791	0.00858
		0.1	4.65116	0.00831
		0.1	4.67442	0.00804
		0.1	4.69767	0.00777
		0.1	4.72093	0.00751
		0.1	4.74419	0.00726
		0.1	4.76744	0.00701
		0.1	4.7907	0.00677
		0.1	4.81395	0.00653
		0.1	4.83721	0.0063
		0.1	4.86047	0.00607
		0.1	4.88372	0.00586
		0.1	4.90698	0.00565
		0.1	4.93023	0.00544
		0.1	4.95349	0.00525
		0.1	4.97674	0.00506
		0.1	5	0.00488
		0.1	5.02326	0.00472
		0.1	5.04651	0.00455
		0.1	5.06977	0.0044
		0.1	5.09302	0.00426
		0.1	5.11628	0.00412
		0.1	5.13954	0.00399
		0.1	5.16279	0.00388
		0.1	5.18605	0.00377
		0.1	5.2093	0.00366
		0.1	5.23256	0.00357
		0.1	5.25581	0.00348
		0.1	5.27907	0.0034
		0.1	5.30233	0.00333
		0.1	5.32558	0.00326
		0.1	5.34884	0.0032
		0.1	5.37209	0.00314
		0.1	5.39535	0.00309
		0.1	5.41861	0.00304
		0.1	5.44186	0.00299
		0.1	5.46512	0.00294
		0.1	5.48837	0.0029
		0.1	5.51163	0.00286
		0.1	5.53488	0.00282
		0.1	5.55814	0.00278
		0.1	5.5814	0.00274
		0.1	5.60465	0.00271
		0.1	5.62791	0.00267
		0.1	5.65116	0.00263
		0.1	5.67442	0.00259
		0.1	5.69767	0.00255
		0.1	5.72093	0.00251
		0.1	5.74419	0.00246
		0.1	5.76744	0.00242
		0.1	5.7907	0.00238
		0.1	5.81395	0.00233
		0.1	5.83721	0.00228
		0.1	5.86047	0.00223
		0.1	5.88372	0.00219
		0.1	5.90698	0.00213
		0.1	5.93023	0.00208
		0.1	5.95349	0.00203
		0.1	5.97674	0.00198
		0.1	6	0.00192
		0.15	0	0.002
		0.15	0.02326	0.00447
		0.15	0.04651	0.00688
		0.15	0.06977	0.00917
		0.15	0.09302	0.0112
		0.15	0.11628	0.01267
		0.15	0.13954	0.01333
		0.15	0.16279	0.01305
		0.15	0.18605	0.01186
		0.15	0.2093	0.01
		0.15	0.23256	0.00802
		0.15	0.25581	0.00695
		0.15	0.27907	0.00764
		0.15	0.30233	0.0095
		0.15	0.32558	0.0114
		0.15	0.34884	0.01267
		0.15	0.37209	0.01295
		0.15	0.39535	0.01213
		0.15	0.41861	0.01027
		0.15	0.44186	0.00759
		0.15	0.46512	0.00456
		0.15	0.48837	0.00272
		0.15	0.51163	0.00452
		0.15	0.53488	0.00726
		0.15	0.55814	0.00948
		0.15	0.5814	0.01081
		0.15	0.60465	0.01111
		0.15	0.62791	0.01039
		0.15	0.65116	0.00879
		0.15	0.67442	0.00658
		0.15	0.69767	0.00432
		0.15	0.72093	0.00331
		0.15	0.74419	0.00461
		0.15	0.76744	0.00661
		0.15	0.7907	0.00832
		0.15	0.81395	0.00942
		0.15	0.83721	0.00984
		0.15	0.86047	0.00966
		0.15	0.88372	0.00909
		0.15	0.90698	0.00844
		0.15	0.93023	0.00807
		0.15	0.95349	0.00821
		0.15	0.97674	0.0088
		0.15	1	0.00959
		0.15	1.02326	0.01028
		0.15	1.04651	0.0107
		0.15	1.06977	0.01078
		0.15	1.09302	0.01053
		0.15	1.11628	0.01009
		0.15	1.13954	0.00966
		0.15	1.16279	0.00953
		0.15	1.18605	0.01004
		0.15	1.2093	0.0114
		0.15	1.23256	0.01367
		0.15	1.25581	0.01679
		0.15	1.27907	0.0207
		0.15	1.30233	0.02531
		0.15	1.32558	0.03057
		0.15	1.34884	0.03639
		0.15	1.37209	0.04269
		0.15	1.39535	0.04938
		0.15	1.41861	0.05637
		0.15	1.44186	0.06358
		0.15	1.46512	0.07096
		0.15	1.48837	0.07847
		0.15	1.51163	0.08608
		0.15	1.53488	0.09377
		0.15	1.55814	0.10155
		0.15	1.5814	0.10938
		0.15	1.60465	0.11722
		0.15	1.62791	0.12503
		0.15	1.65116	0.13268
		0.15	1.67442	0.14008
		0.15	1.69767	0.14707
		0.15	1.72093	0.15351
		0.15	1.74419	0.15923
		0.15	1.76744	0.16409
		0.15	1.7907	0.16794
		0.15	1.81395	0.17069
		0.15	1.83721	0.17223
		0.15	1.86047	0.17253
		0.15	1.88372	0.17157
		0.15	1.90698	0.16936
		0.15	1.93023	0.16596
		0.15	1.95349	0.16142
		0.15	1.97674	0.15587
		0.15	2	0.14942
		0.15	2.02326	0.14219
		0.15	2.04651	0.13434
		0.15	2.06977	0.12602
		0.15	2.09302	0.11736
		0.15	2.11628	0.10852
		0.15	2.13954	0.09962
		0.15	2.16279	0.0908
		0.15	2.18605	0.08217
		0.15	2.2093	0.07383
		0.15	2.23256	0.06587
		0.15	2.25581	0.05835
		0.15	2.27907	0.05134
		0.15	2.30233	0.04488
		0.15	2.32558	0.03899
		0.15	2.34884	0.03371
		0.15	2.37209	0.02905
		0.15	2.39535	0.02501
		0.15	2.41861	0.0216
		0.15	2.44186	0.01879
		0.15	2.46512	0.01659
		0.15	2.48837	0.01495
		0.15	2.51163	0.01382
		0.15	2.53488	0.01311
		0.15	2.55814	0.01275
		0.15	2.5814	0.01262
		0.15	2.60465	0.01267
		0.15	2.62791	0.01281
		0.15	2.65116	0.01301
		0.15	2.67442	0.01323
		0.15	2.69767	0.01344
		0.15	2.72093	0.01363
		0.15	2.74419	0.01379
		0.15	2.76744	0.0139
		0.15	2.7907	0.01396
		0.15	2.81395	0.01397
		0.15	2.83721	0.01393
		0.15	2.86047	0.01382
		0.15	2.88372	0.01366
		0.15	2.90698	0.01345
		0.15	2.93023	0.01318
		0.15	2.95349	0.01288
		0.15	2.97674	0.01253
		0.15	3	0.01216
		0.15	3.02326	0.01177
		0.15	3.04651	0.01137
		0.15	3.06977	0.01098
		0.15	3.09302	0.01062
		0.15	3.11628	0.0103
		0.15	3.13954	0.01002
		0.15	3.16279	0.00982
		0.15	3.18605	0.00969
		0.15	3.2093	0.00966
		0.15	3.23256	0.00971
		0.15	3.25581	0.00985
		0.15	3.27907	0.01008
		0.15	3.30233	0.01039
		0.15	3.32558	0.01075
		0.15	3.34884	0.01117
		0.15	3.37209	0.01163
		0.15	3.39535	0.01212
		0.15	3.41861	0.01262
		0.15	3.44186	0.01312
		0.15	3.46512	0.01362
		0.15	3.48837	0.01411
		0.15	3.51163	0.01458
		0.15	3.53488	0.01503
		0.15	3.55814	0.01545
		0.15	3.5814	0.01584
		0.15	3.60465	0.01619
		0.15	3.62791	0.01651
		0.15	3.65116	0.0168
		0.15	3.67442	0.01704
		0.15	3.69767	0.01725
		0.15	3.72093	0.01742
		0.15	3.74419	0.01755
		0.15	3.76744	0.01765
		0.15	3.7907	0.01771
		0.15	3.81395	0.01773
		0.15	3.83721	0.01773
		0.15	3.86047	0.01769
		0.15	3.88372	0.01762
		0.15	3.90698	0.01752
		0.15	3.93023	0.0174
		0.15	3.95349	0.01725
		0.15	3.97674	0.01709
		0.15	4	0.0169
		0.15	4.02326	0.01669
		0.15	4.04651	0.01647
		0.15	4.06977	0.01623
		0.15	4.09302	0.01598
		0.15	4.11628	0.01572
		0.15	4.13954	0.01544
		0.15	4.16279	0.01516
		0.15	4.18605	0.01488
		0.15	4.2093	0.01458
		0.15	4.23256	0.01428
		0.15	4.25581	0.01398
		0.15	4.27907	0.01368
		0.15	4.30233	0.01337
		0.15	4.32558	0.01306
		0.15	4.34884	0.01275
		0.15	4.37209	0.01244
		0.15	4.39535	0.01214
		0.15	4.41861	0.01183
		0.15	4.44186	0.01152
		0.15	4.46512	0.01122
		0.15	4.48837	0.01092
		0.15	4.51163	0.01062
		0.15	4.53488	0.01032
		0.15	4.55814	0.01003
		0.15	4.5814	0.00974
		0.15	4.60465	0.00945
		0.15	4.62791	0.00917
		0.15	4.65116	0.00889
		0.15	4.67442	0.00861
		0.15	4.69767	0.00834
		0.15	4.72093	0.00808
		0.15	4.74419	0.00782
		0.15	4.76744	0.00756
		0.15	4.7907	0.00731
		0.15	4.81395	0.00707
		0.15	4.83721	0.00684
		0.15	4.86047	0.00661
		0.15	4.88372	0.00638
		0.15	4.90698	0.00617
		0.15	4.93023	0.00596
		0.15	4.95349	0.00576
		0.15	4.97674	0.00557
		0.15	5	0.00538
		0.15	5.02326	0.00521
		0.15	5.04651	0.00504
		0.15	5.06977	0.00488
		0.15	5.09302	0.00473
		0.15	5.11628	0.00459
		0.15	5.13954	0.00445
		0.15	5.16279	0.00433
		0.15	5.18605	0.00421
		0.15	5.2093	0.0041
		0.15	5.23256	0.004
		0.15	5.25581	0.0039
		0.15	5.27907	0.00381
		0.15	5.30233	0.00373
		0.15	5.32558	0.00365
		0.15	5.34884	0.00358
		0.15	5.37209	0.00352
		0.15	5.39535	0.00345
		0.15	5.41861	0.0034
		0.15	5.44186	0.00334
		0.15	5.46512	0.00329
		0.15	5.48837	0.00324
		0.15	5.51163	0.00319
		0.15	5.53488	0.00314
		0.15	5.55814	0.00309
		0.15	5.5814	0.00305
		0.15	5.60465	0.003
		0.15	5.62791	0.00296
		0.15	5.65116	0.00291
		0.15	5.67442	0.00286
		0.15	5.69767	0.00282
		0.15	5.72093	0.00277
		0.15	5.74419	0.00272
		0.15	5.76744	0.00267
		0.15	5.7907	0.00262
		0.15	5.81395	0.00257
		0.15	5.83721	0.00251
		0.15	5.86047	0.00246
		0.15	5.88372	0.0024
		0.15	5.90698	0.00234
		0.15	5.93023	0.00229
		0.15	5.95349	0.00223
		0.15	5.97674	0.00217
		0.15	6	0.00211
		0.2	0	0.002
		0.2	0.02326	0.00447
		0.2	0.04651	0.00688
		0.2	0.06977	0.00917
		0.2	0.09302	0.0112
		0.2	0.11628	0.01267
		0.2	0.13954	0.01334
		0.2	0.16279	0.01306
		0.2	0.18605	0.01187
		0.2	0.2093	0.01001
		0.2	0.23256	0.00804
		0.2	0.25581	0.00697
		0.2	0.27907	0.00766
		0.2	0.30233	0.00952
		0.2	0.32558	0.01143
		0.2	0.34884	0.0127
		0.2	0.37209	0.01298
		0.2	0.39535	0.01217
		0.2	0.41861	0.01031
		0.2	0.44186	0.00763
		0.2	0.46512	0.0046
		0.2	0.48837	0.00277
		0.2	0.51163	0.00456
		0.2	0.53488	0.00729
		0.2	0.55814	0.00952
		0.2	0.5814	0.01086
		0.2	0.60465	0.01116
		0.2	0.62791	0.01044
		0.2	0.65116	0.00882
		0.2	0.67442	0.0066
		0.2	0.69767	0.0043
		0.2	0.72093	0.00327
		0.2	0.74419	0.00458
		0.2	0.76744	0.00661
		0.2	0.7907	0.00834
		0.2	0.81395	0.00945
		0.2	0.83721	0.00988
		0.2	0.86047	0.00969
		0.2	0.88372	0.00911
		0.2	0.90698	0.00844
		0.2	0.93023	0.00805
		0.2	0.95349	0.00818
		0.2	0.97674	0.00878
		0.2	1	0.00958
		0.2	1.02326	0.01029
		0.2	1.04651	0.01072
		0.2	1.06977	0.01079
		0.2	1.09302	0.01053
		0.2	1.11628	0.01007
		0.2	1.13954	0.00961
		0.2	1.16279	0.00946
		0.2	1.18605	0.00994
		0.2	1.2093	0.0113
		0.2	1.23256	0.01358
		0.2	1.25581	0.01674
		0.2	1.27907	0.02068
		0.2	1.30233	0.02534
		0.2	1.32558	0.03066
		0.2	1.34884	0.03655
		0.2	1.37209	0.04293
		0.2	1.39535	0.04971
		0.2	1.41861	0.0568
		0.2	1.44186	0.06412
		0.2	1.46512	0.07161
		0.2	1.48837	0.07923
		0.2	1.51163	0.08696
		0.2	1.53488	0.09479
		0.2	1.55814	0.10271
		0.2	1.5814	0.1107
		0.2	1.60465	0.11872
		0.2	1.62791	0.12672
		0.2	1.65116	0.13458
		0.2	1.67442	0.14221
		0.2	1.69767	0.14944
		0.2	1.72093	0.15612
		0.2	1.74419	0.16209
		0.2	1.76744	0.16719
		0.2	1.7907	0.17129
		0.2	1.81395	0.17425
		0.2	1.83721	0.17601
		0.2	1.86047	0.17649
		0.2	1.88372	0.17567
		0.2	1.90698	0.17358
		0.2	1.93023	0.17025
		0.2	1.95349	0.16576
		0.2	1.97674	0.16022
		0.2	2	0.15373
		0.2	2.02326	0.14644
		0.2	2.04651	0.1385
		0.2	2.06977	0.13005
		0.2	2.09302	0.12125
		0.2	2.11628	0.11224
		0.2	2.13954	0.10316
		0.2	2.16279	0.09415
		0.2	2.18605	0.08531
		0.2	2.2093	0.07677
		0.2	2.23256	0.0686
		0.2	2.25581	0.06089
		0.2	2.27907	0.05368
		0.2	2.30233	0.04704
		0.2	2.32558	0.04099
		0.2	2.34884	0.03555
		0.2	2.37209	0.03075
		0.2	2.39535	0.02658
		0.2	2.41861	0.02305
		0.2	2.44186	0.02014
		0.2	2.46512	0.01784
		0.2	2.48837	0.0161
		0.2	2.51163	0.01487
		0.2	2.53488	0.01407
		0.2	2.55814	0.01362
		0.2	2.5814	0.01342
		0.2	2.60465	0.0134
		0.2	2.62791	0.01349
		0.2	2.65116	0.01364
		0.2	2.67442	0.01383
		0.2	2.69767	0.01402
		0.2	2.72093	0.01419
		0.2	2.74419	0.01434
		0.2	2.76744	0.01445
		0.2	2.7907	0.01452
		0.2	2.81395	0.01453
		0.2	2.83721	0.01449
		0.2	2.86047	0.0144
		0.2	2.88372	0.01425
		0.2	2.90698	0.01405
		0.2	2.93023	0.0138
		0.2	2.95349	0.01351
		0.2	2.97674	0.01318
		0.2	3	0.01282
		0.2	3.02326	0.01244
		0.2	3.04651	0.01206
		0.2	3.06977	0.01169
		0.2	3.09302	0.01134
		0.2	3.11628	0.01103
		0.2	3.13954	0.01077
		0.2	3.16279	0.01058
		0.2	3.18605	0.01047
		0.2	3.2093	0.01043
		0.2	3.23256	0.01049
		0.2	3.25581	0.01064
		0.2	3.27907	0.01086
		0.2	3.30233	0.01117
		0.2	3.32558	0.01153
		0.2	3.34884	0.01195
		0.2	3.37209	0.01241
		0.2	3.39535	0.0129
		0.2	3.41861	0.0134
		0.2	3.44186	0.0139
		0.2	3.46512	0.01441
		0.2	3.48837	0.0149
		0.2	3.51163	0.01538
		0.2	3.53488	0.01584
		0.2	3.55814	0.01627
		0.2	3.5814	0.01666
		0.2	3.60465	0.01703
		0.2	3.62791	0.01735
		0.2	3.65116	0.01764
		0.2	3.67442	0.01789
		0.2	3.69767	0.01811
		0.2	3.72093	0.01828
		0.2	3.74419	0.01842
		0.2	3.76744	0.01851
		0.2	3.7907	0.01857
		0.2	3.81395	0.0186
		0.2	3.83721	0.01859
		0.2	3.86047	0.01855
		0.2	3.88372	0.01848
		0.2	3.90698	0.01838
		0.2	3.93023	0.01825
		0.2	3.95349	0.01809
		0.2	3.97674	0.01792
		0.2	4	0.01772
		0.2	4.02326	0.01751
		0.2	4.04651	0.01728
		0.2	4.06977	0.01703
		0.2	4.09302	0.01677
		0.2	4.11628	0.0165
		0.2	4.13954	0.01621
		0.2	4.16279	0.01592
		0.2	4.18605	0.01563
		0.2	4.2093	0.01532
		0.2	4.23256	0.01501
		0.2	4.25581	0.0147
		0.2	4.27907	0.01439
		0.2	4.30233	0.01407
		0.2	4.32558	0.01376
		0.2	4.34884	0.01344
		0.2	4.37209	0.01312
		0.2	4.39535	0.01281
		0.2	4.41861	0.01249
		0.2	4.44186	0.01218
		0.2	4.46512	0.01187
		0.2	4.48837	0.01156
		0.2	4.51163	0.01125
		0.2	4.53488	0.01095
		0.2	4.55814	0.01065
		0.2	4.5814	0.01035
		0.2	4.60465	0.01006
		0.2	4.62791	0.00977
		0.2	4.65116	0.00949
		0.2	4.67442	0.00921
		0.2	4.69767	0.00893
		0.2	4.72093	0.00866
		0.2	4.74419	0.0084
		0.2	4.76744	0.00814
		0.2	4.7907	0.00789
		0.2	4.81395	0.00764
		0.2	4.83721	0.0074
		0.2	4.86047	0.00716
		0.2	4.88372	0.00694
		0.2	4.90698	0.00671
		0.2	4.93023	0.0065
		0.2	4.95349	0.0063
		0.2	4.97674	0.0061
		0.2	5	0.00591
		0.2	5.02326	0.00573
		0.2	5.04651	0.00555
		0.2	5.06977	0.00539
		0.2	5.09302	0.00523
		0.2	5.11628	0.00508
		0.2	5.13954	0.00494
		0.2	5.16279	0.00481
		0.2	5.18605	0.00468
		0.2	5.2093	0.00456
		0.2	5.23256	0.00445
		0.2	5.25581	0.00435
		0.2	5.27907	0.00425
		0.2	5.30233	0.00416
		0.2	5.32558	0.00408
		0.2	5.34884	0.004
		0.2	5.37209	0.00392
		0.2	5.39535	0.00385
		0.2	5.41861	0.00378
		0.2	5.44186	0.00372
		0.2	5.46512	0.00366
		0.2	5.48837	0.0036
		0.2	5.51163	0.00354
		0.2	5.53488	0.00349
		0.2	5.55814	0.00343
		0.2	5.5814	0.00338
		0.2	5.60465	0.00332
		0.2	5.62791	0.00327
		0.2	5.65116	0.00322
		0.2	5.67442	0.00316
		0.2	5.69767	0.00311
		0.2	5.72093	0.00305
		0.2	5.74419	0.003
		0.2	5.76744	0.00294
		0.2	5.7907	0.00288
		0.2	5.81395	0.00282
		0.2	5.83721	0.00276
		0.2	5.86047	0.0027
		0.2	5.88372	0.00264
		0.2	5.90698	0.00257
		0.2	5.93023	0.00251
		0.2	5.95349	0.00245
		0.2	5.97674	0.00238
		0.2	6	0.00231
		0.25	0	0.002
		0.25	0.02326	0.00447
		0.25	0.04651	0.00688
		0.25	0.06977	0.00917
		0.25	0.09302	0.0112
		0.25	0.11628	0.01268
		0.25	0.13954	0.01334
		0.25	0.16279	0.01307
		0.25	0.18605	0.01188
		0.25	0.2093	0.01002
		0.25	0.23256	0.00805
		0.25	0.25581	0.00699
		0.25	0.27907	0.00768
		0.25	0.30233	0.00954
		0.25	0.32558	0.01145
		0.25	0.34884	0.01273
		0.25	0.37209	0.01301
		0.25	0.39535	0.0122
		0.25	0.41861	0.01034
		0.25	0.44186	0.00766
		0.25	0.46512	0.00464
		0.25	0.48837	0.00282
		0.25	0.51163	0.00459
		0.25	0.53488	0.00733
		0.25	0.55814	0.00957
		0.25	0.5814	0.01091
		0.25	0.60465	0.01121
		0.25	0.62791	0.01049
		0.25	0.65116	0.00886
		0.25	0.67442	0.00662
		0.25	0.69767	0.00429
		0.25	0.72093	0.00322
		0.25	0.74419	0.00455
		0.25	0.76744	0.00661
		0.25	0.7907	0.00836
		0.25	0.81395	0.00948
		0.25	0.83721	0.00991
		0.25	0.86047	0.00972
		0.25	0.88372	0.00912
		0.25	0.90698	0.00843
		0.25	0.93023	0.00802
		0.25	0.95349	0.00815
		0.25	0.97674	0.00876
		0.25	1	0.00957
		0.25	1.02326	0.0103
		0.25	1.04651	0.01073
		0.25	1.06977	0.0108
		0.25	1.09302	0.01054
		0.25	1.11628	0.01005
		0.25	1.13954	0.00956
		0.25	1.16279	0.00938
		0.25	1.18605	0.00984
		0.25	1.2093	0.0112
		0.25	1.23256	0.01349
		0.25	1.25581	0.01668
		0.25	1.27907	0.02066
		0.25	1.30233	0.02537
		0.25	1.32558	0.03075
		0.25	1.34884	0.03671
		0.25	1.37209	0.04317
		0.25	1.39535	0.05004
		0.25	1.41861	0.05723
		0.25	1.44186	0.06465
		0.25	1.46512	0.07225
		0.25	1.48837	0.07999
		0.25	1.51163	0.08784
		0.25	1.53488	0.09581
		0.25	1.55814	0.10387
		0.25	1.5814	0.11202
		0.25	1.60465	0.12021
		0.25	1.62791	0.1284
		0.25	1.65116	0.13648
		0.25	1.67442	0.14433
		0.25	1.69767	0.1518
		0.25	1.72093	0.15873
		0.25	1.74419	0.16496
		0.25	1.76744	0.17032
		0.25	1.7907	0.17466
		0.25	1.81395	0.17785
		0.25	1.83721	0.17982
		0.25	1.86047	0.18048
		0.25	1.88372	0.17983
		0.25	1.90698	0.17785
		0.25	1.93023	0.17461
		0.25	1.95349	0.17018
		0.25	1.97674	0.16464
		0.25	2	0.15813
		0.25	2.02326	0.15079
		0.25	2.04651	0.14275
		0.25	2.06977	0.13418
		0.25	2.09302	0.12523
		0.25	2.11628	0.11606
		0.25	2.13954	0.1068
		0.25	2.16279	0.09759
		0.25	2.18605	0.08856
		0.25	2.2093	0.07981
		0.25	2.23256	0.07143
		0.25	2.25581	0.06351
		0.25	2.27907	0.05611
		0.25	2.30233	0.04928
		0.25	2.32558	0.04306
		0.25	2.34884	0.03747
		0.25	2.37209	0.03252
		0.25	2.39535	0.02822
		0.25	2.41861	0.02457
		0.25	2.44186	0.02155
		0.25	2.46512	0.01914
		0.25	2.48837	0.0173
		0.25	2.51163	0.01597
		0.25	2.53488	0.01508
		0.25	2.55814	0.01453
		0.25	2.5814	0.01425
		0.25	2.60465	0.01416
		0.25	2.62791	0.01419
		0.25	2.65116	0.0143
		0.25	2.67442	0.01445
		0.25	2.69767	0.01462
		0.25	2.72093	0.01477
		0.25	2.74419	0.01491
		0.25	2.76744	0.01502
		0.25	2.7907	0.01509
		0.25	2.81395	0.01511
		0.25	2.83721	0.01508
		0.25	2.86047	0.015
		0.25	2.88372	0.01486
		0.25	2.90698	0.01467
		0.25	2.93023	0.01444
		0.25	2.95349	0.01416
		0.25	2.97674	0.01384
		0.25	3	0.0135
		0.25	3.02326	0.01314
		0.25	3.04651	0.01278
		0.25	3.06977	0.01243
		0.25	3.09302	0.0121
		0.25	3.11628	0.0118
		0.25	3.13954	0.01156
		0.25	3.16279	0.01138
		0.25	3.18605	0.01127
		0.25	3.2093	0.01125
		0.25	3.23256	0.01131
		0.25	3.25581	0.01146
		0.25	3.27907	0.01169
		0.25	3.30233	0.01199
		0.25	3.32558	0.01235
		0.25	3.34884	0.01277
		0.25	3.37209	0.01323
		0.25	3.39535	0.01372
		0.25	3.41861	0.01422
		0.25	3.44186	0.01473
		0.25	3.46512	0.01524
		0.25	3.48837	0.01574
		0.25	3.51163	0.01622
		0.25	3.53488	0.01669
		0.25	3.55814	0.01712
		0.25	3.5814	0.01753
		0.25	3.60465	0.0179
		0.25	3.62791	0.01823
		0.25	3.65116	0.01852
		0.25	3.67442	0.01878
		0.25	3.69767	0.019
		0.25	3.72093	0.01918
		0.25	3.74419	0.01931
		0.25	3.76744	0.01941
		0.25	3.7907	0.01947
		0.25	3.81395	0.0195
		0.25	3.83721	0.01948
		0.25	3.86047	0.01944
		0.25	3.88372	0.01936
		0.25	3.90698	0.01926
		0.25	3.93023	0.01912
		0.25	3.95349	0.01896
		0.25	3.97674	0.01878
		0.25	4	0.01857
		0.25	4.02326	0.01835
		0.25	4.04651	0.01811
		0.25	4.06977	0.01785
		0.25	4.09302	0.01758
		0.25	4.11628	0.0173
		0.25	4.13954	0.017
		0.25	4.16279	0.0167
		0.25	4.18605	0.0164
		0.25	4.2093	0.01608
		0.25	4.23256	0.01576
		0.25	4.25581	0.01544
		0.25	4.27907	0.01512
		0.25	4.30233	0.01479
		0.25	4.32558	0.01447
		0.25	4.34884	0.01414
		0.25	4.37209	0.01381
		0.25	4.39535	0.01349
		0.25	4.41861	0.01317
		0.25	4.44186	0.01285
		0.25	4.46512	0.01253
		0.25	4.48837	0.01222
		0.25	4.51163	0.0119
		0.25	4.53488	0.0116
		0.25	4.55814	0.01129
		0.25	4.5814	0.01099
		0.25	4.60465	0.01069
		0.25	4.62791	0.0104
		0.25	4.65116	0.01011
		0.25	4.67442	0.00983
		0.25	4.69767	0.00955
		0.25	4.72093	0.00927
		0.25	4.74419	0.009
		0.25	4.76744	0.00874
		0.25	4.7907	0.00848
		0.25	4.81395	0.00823
		0.25	4.83721	0.00799
		0.25	4.86047	0.00775
		0.25	4.88372	0.00751
		0.25	4.90698	0.00729
		0.25	4.93023	0.00707
		0.25	4.95349	0.00686
		0.25	4.97674	0.00666
		0.25	5	0.00646
		0.25	5.02326	0.00627
		0.25	5.04651	0.00609
		0.25	5.06977	0.00592
		0.25	5.09302	0.00576
		0.25	5.11628	0.0056
		0.25	5.13954	0.00546
		0.25	5.16279	0.00532
		0.25	5.18605	0.00518
		0.25	5.2093	0.00506
		0.25	5.23256	0.00494
		0.25	5.25581	0.00483
		0.25	5.27907	0.00472
		0.25	5.30233	0.00463
		0.25	5.32558	0.00453
		0.25	5.34884	0.00444
		0.25	5.37209	0.00436
		0.25	5.39535	0.00428
		0.25	5.41861	0.0042
		0.25	5.44186	0.00413
		0.25	5.46512	0.00406
		0.25	5.48837	0.00399
		0.25	5.51163	0.00393
		0.25	5.53488	0.00386
		0.25	5.55814	0.0038
		0.25	5.5814	0.00374
		0.25	5.60465	0.00367
		0.25	5.62791	0.00361
		0.25	5.65116	0.00355
		0.25	5.67442	0.00349
		0.25	5.69767	0.00343
		0.25	5.72093	0.00336
		0.25	5.74419	0.0033
		0.25	5.76744	0.00323
		0.25	5.7907	0.00317
		0.25	5.81395	0.0031
		0.25	5.83721	0.00303
		0.25	5.86047	0.00297
		0.25	5.88372	0.0029
		0.25	5.90698	0.00283
		0.25	5.93023	0.00275
		0.25	5.95349	0.00268
		0.25	5.97674	0.00261
		0.25	6	0.00254
		0.3	0	0.002
		0.3	0.02326	0.00447
		0.3	0.04651	0.00688
		0.3	0.06977	0.00917
		0.3	0.09302	0.0112
		0.3	0.11628	0.01268
		0.3	0.13954	0.01335
		0.3	0.16279	0.01308
		0.3	0.18605	0.01189
		0.3	0.2093	0.01003
		0.3	0.23256	0.00807
		0.3	0.25581	0.00701
		0.3	0.27907	0.0077
		0.3	0.30233	0.00956
		0.3	0.32558	0.01148
		0.3	0.34884	0.01276
		0.3	0.37209	0.01305
		0.3	0.39535	0.01223
		0.3	0.41861	0.01038
		0.3	0.44186	0.0077
		0.3	0.46512	0.00467
		0.3	0.48837	0.00286
		0.3	0.51163	0.00463
		0.3	0.53488	0.00737
		0.3	0.55814	0.00961
		0.3	0.5814	0.01096
		0.3	0.60465	0.01127
		0.3	0.62791	0.01053
		0.3	0.65116	0.0089
		0.3	0.67442	0.00664
		0.3	0.69767	0.00427
		0.3	0.72093	0.00317
		0.3	0.74419	0.00452
		0.3	0.76744	0.00661
		0.3	0.7907	0.00838
		0.3	0.81395	0.00952
		0.3	0.83721	0.00995
		0.3	0.86047	0.00975
		0.3	0.88372	0.00914
		0.3	0.90698	0.00843
		0.3	0.93023	0.008
		0.3	0.95349	0.00812
		0.3	0.97674	0.00874
		0.3	1	0.00957
		0.3	1.02326	0.0103
		0.3	1.04651	0.01074
		0.3	1.06977	0.01082
		0.3	1.09302	0.01054
		0.3	1.11628	0.01003
		0.3	1.13954	0.00952
		0.3	1.16279	0.0093
		0.3	1.18605	0.00974
		0.3	1.2093	0.01109
		0.3	1.23256	0.0134
		0.3	1.25581	0.01661
		0.3	1.27907	0.02063
		0.3	1.30233	0.0254
		0.3	1.32558	0.03083
		0.3	1.34884	0.03686
		0.3	1.37209	0.04341
		0.3	1.39535	0.05037
		0.3	1.41861	0.05765
		0.3	1.44186	0.06518
		0.3	1.46512	0.07289
		0.3	1.48837	0.08074
		0.3	1.51163	0.08872
		0.3	1.53488	0.09681
		0.3	1.55814	0.10502
		0.3	1.5814	0.11333
		0.3	1.60465	0.1217
		0.3	1.62791	0.13008
		0.3	1.65116	0.13837
		0.3	1.67442	0.14645
		0.3	1.69767	0.15416
		0.3	1.72093	0.16135
		0.3	1.74419	0.16784
		0.3	1.76744	0.17346
		0.3	1.7907	0.17805
		0.3	1.81395	0.18149
		0.3	1.83721	0.18367
		0.3	1.86047	0.18453
		0.3	1.88372	0.18403
		0.3	1.90698	0.18219
		0.3	1.93023	0.17905
		0.3	1.95349	0.17467
		0.3	1.97674	0.16915
		0.3	2	0.16262
		0.3	2.02326	0.15522
		0.3	2.04651	0.1471
		0.3	2.06977	0.13841
		0.3	2.09302	0.12932
		0.3	2.11628	0.11998
		0.3	2.13954	0.11054
		0.3	2.16279	0.10114
		0.3	2.18605	0.0919
		0.3	2.2093	0.08294
		0.3	2.23256	0.07436
		0.3	2.25581	0.06624
		0.3	2.27907	0.05864
		0.3	2.30233	0.05162
		0.3	2.32558	0.04522
		0.3	2.34884	0.03946
		0.3	2.37209	0.03436
		0.3	2.39535	0.02993
		0.3	2.41861	0.02615
		0.3	2.44186	0.02301
		0.3	2.46512	0.0205
		0.3	2.48837	0.01855
		0.3	2.51163	0.01712
		0.3	2.53488	0.01612
		0.3	2.55814	0.01549
		0.3	2.5814	0.01512
		0.3	2.60465	0.01496
		0.3	2.62791	0.01493
		0.3	2.65116	0.01499
		0.3	2.67442	0.0151
		0.3	2.69767	0.01524
		0.3	2.72093	0.01538
		0.3	2.74419	0.01551
		0.3	2.76744	0.01561
		0.3	2.7907	0.01568
		0.3	2.81395	0.0157
		0.3	2.83721	0.01568
		0.3	2.86047	0.01561
		0.3	2.88372	0.01549
		0.3	2.90698	0.01532
		0.3	2.93023	0.0151
		0.3	2.95349	0.01484
		0.3	2.97674	0.01454
		0.3	3	0.01421
		0.3	3.02326	0.01387
		0.3	3.04651	0.01353
		0.3	3.06977	0.01319
		0.3	3.09302	0.01288
		0.3	3.11628	0.0126
		0.3	3.13954	0.01237
		0.3	3.16279	0.0122
		0.3	3.18605	0.01211
		0.3	3.2093	0.0121
		0.3	3.23256	0.01216
		0.3	3.25581	0.01232
		0.3	3.27907	0.01255
		0.3	3.30233	0.01285
		0.3	3.32558	0.01321
		0.3	3.34884	0.01363
		0.3	3.37209	0.01409
		0.3	3.39535	0.01458
		0.3	3.41861	0.01508
		0.3	3.44186	0.0156
		0.3	3.46512	0.01611
		0.3	3.48837	0.01662
		0.3	3.51163	0.01711
		0.3	3.53488	0.01758
		0.3	3.55814	0.01802
		0.3	3.5814	0.01843
		0.3	3.60465	0.0188
		0.3	3.62791	0.01914
		0.3	3.65116	0.01944
		0.3	3.67442	0.0197
		0.3	3.69767	0.01992
		0.3	3.72093	0.0201
		0.3	3.74419	0.02024
		0.3	3.76744	0.02034
		0.3	3.7907	0.0204
		0.3	3.81395	0.02042
		0.3	3.83721	0.02041
		0.3	3.86047	0.02036
		0.3	3.88372	0.02028
		0.3	3.90698	0.02016
		0.3	3.93023	0.02002
		0.3	3.95349	0.01986
		0.3	3.97674	0.01966
		0.3	4	0.01945
		0.3	4.02326	0.01921
		0.3	4.04651	0.01896
		0.3	4.06977	0.01869
		0.3	4.09302	0.01841
		0.3	4.11628	0.01812
		0.3	4.13954	0.01781
		0.3	4.16279	0.0175
		0.3	4.18605	0.01718
		0.3	4.2093	0.01686
		0.3	4.23256	0.01653
		0.3	4.25581	0.0162
		0.3	4.27907	0.01586
		0.3	4.30233	0.01553
		0.3	4.32558	0.01519
		0.3	4.34884	0.01486
		0.3	4.37209	0.01452
		0.3	4.39535	0.01419
		0.3	4.41861	0.01386
		0.3	4.44186	0.01353
		0.3	4.46512	0.01321
		0.3	4.48837	0.01289
		0.3	4.51163	0.01257
		0.3	4.53488	0.01226
		0.3	4.55814	0.01195
		0.3	4.5814	0.01164
		0.3	4.60465	0.01134
		0.3	4.62791	0.01104
		0.3	4.65116	0.01075
		0.3	4.67442	0.01046
		0.3	4.69767	0.01018
		0.3	4.72093	0.0099
		0.3	4.74419	0.00963
		0.3	4.76744	0.00936
		0.3	4.7907	0.0091
		0.3	4.81395	0.00884
		0.3	4.83721	0.0086
		0.3	4.86047	0.00835
		0.3	4.88372	0.00812
		0.3	4.90698	0.00789
		0.3	4.93023	0.00766
		0.3	4.95349	0.00745
		0.3	4.97674	0.00724
		0.3	5	0.00704
		0.3	5.02326	0.00685
		0.3	5.04651	0.00666
		0.3	5.06977	0.00649
		0.3	5.09302	0.00632
		0.3	5.11628	0.00616
		0.3	5.13954	0.006
		0.3	5.16279	0.00585
		0.3	5.18605	0.00572
		0.3	5.2093	0.00558
		0.3	5.23256	0.00546
		0.3	5.25581	0.00534
		0.3	5.27907	0.00522
		0.3	5.30233	0.00512
		0.3	5.32558	0.00502
		0.3	5.34884	0.00492
		0.3	5.37209	0.00483
		0.3	5.39535	0.00474
		0.3	5.41861	0.00465
		0.3	5.44186	0.00457
		0.3	5.46512	0.00449
		0.3	5.48837	0.00441
		0.3	5.51163	0.00434
		0.3	5.53488	0.00427
		0.3	5.55814	0.00419
		0.3	5.5814	0.00412
		0.3	5.60465	0.00405
		0.3	5.62791	0.00398
		0.3	5.65116	0.00391
		0.3	5.67442	0.00384
		0.3	5.69767	0.00377
		0.3	5.72093	0.0037
		0.3	5.74419	0.00363
		0.3	5.76744	0.00355
		0.3	5.7907	0.00348
		0.3	5.81395	0.00341
		0.3	5.83721	0.00333
		0.3	5.86047	0.00325
		0.3	5.88372	0.00318
		0.3	5.90698	0.0031
		0.3	5.93023	0.00302
		0.3	5.95349	0.00294
		0.3	5.97674	0.00286
		0.3	6	0.00278
		0.35	0	0.002
		0.35	0.02326	0.00447
		0.35	0.04651	0.00688
		0.35	0.06977	0.00917
		0.35	0.09302	0.01121
		0.35	0.11628	0.01268
		0.35	0.13954	0.01335
		0.35	0.16279	0.01308
		0.35	0.18605	0.0119
		0.35	0.2093	0.01005
		0.35	0.23256	0.00808
		0.35	0.25581	0.00702
		0.35	0.27907	0.00772
		0.35	0.30233	0.00959
		0.35	0.32558	0.01151
		0.35	0.34884	0.01278
		0.35	0.37209	0.01308
		0.35	0.39535	0.01227
		0.35	0.41861	0.01041
		0.35	0.44186	0.00773
		0.35	0.46512	0.00471
		0.35	0.48837	0.00291
		0.35	0.51163	0.00467
		0.35	0.53488	0.00741
		0.35	0.55814	0.00965
		0.35	0.5814	0.01101
		0.35	0.60465	0.01132
		0.35	0.62791	0.01058
		0.35	0.65116	0.00894
		0.35	0.67442	0.00666
		0.35	0.69767	0.00426
		0.35	0.72093	0.00312
		0.35	0.74419	0.00449
		0.35	0.76744	0.00661
		0.35	0.7907	0.0084
		0.35	0.81395	0.00955
		0.35	0.83721	0.00999
		0.35	0.86047	0.00978
		0.35	0.88372	0.00915
		0.35	0.90698	0.00842
		0.35	0.93023	0.00797
		0.35	0.95349	0.00809
		0.35	0.97674	0.00872
		0.35	1	0.00956
		0.35	1.02326	0.01031
		0.35	1.04651	0.01076
		0.35	1.06977	0.01083
		0.35	1.09302	0.01054
		0.35	1.11628	0.01001
		0.35	1.13954	0.00947
		0.35	1.16279	0.00922
		0.35	1.18605	0.00964
		0.35	1.2093	0.01098
		0.35	1.23256	0.01331
		0.35	1.25581	0.01655
		0.35	1.27907	0.02061
		0.35	1.30233	0.02542
		0.35	1.32558	0.03091
		0.35	1.34884	0.03701
		0.35	1.37209	0.04364
		0.35	1.39535	0.05068
		0.35	1.41861	0.05806
		0.35	1.44186	0.0657
		0.35	1.46512	0.07352
		0.35	1.48837	0.08149
		0.35	1.51163	0.08959
		0.35	1.53488	0.09781
		0.35	1.55814	0.10616
		0.35	1.5814	0.11463
		0.35	1.60465	0.12317
		0.35	1.62791	0.13175
		0.35	1.65116	0.14025
		0.35	1.67442	0.14856
		0.35	1.69767	0.15653
		0.35	1.72093	0.16398
		0.35	1.74419	0.17073
		0.35	1.76744	0.17661
		0.35	1.7907	0.18146
		0.35	1.81395	0.18515
		0.35	1.83721	0.18756
		0.35	1.86047	0.18862
		0.35	1.88372	0.1883
		0.35	1.90698	0.18659
		0.35	1.93023	0.18355
		0.35	1.95349	0.17923
		0.35	1.97674	0.17374
		0.35	2	0.1672
		0.35	2.02326	0.15975
		0.35	2.04651	0.15155
		0.35	2.06977	0.14275
		0.35	2.09302	0.13351
		0.35	2.11628	0.12401
		0.35	2.13954	0.11439
		0.35	2.16279	0.10479
		0.35	2.18605	0.09535
		0.35	2.2093	0.08618
		0.35	2.23256	0.07738
		0.35	2.25581	0.06905
		0.35	2.27907	0.06126
		0.35	2.30233	0.05404
		0.35	2.32558	0.04746
		0.35	2.34884	0.04153
		0.35	2.37209	0.03628
		0.35	2.39535	0.0317
		0.35	2.41861	0.02779
		0.35	2.44186	0.02454
		0.35	2.46512	0.0219
		0.35	2.48837	0.01985
		0.35	2.51163	0.01831
		0.35	2.53488	0.01721
		0.35	2.55814	0.01648
		0.35	2.5814	0.01603
		0.35	2.60465	0.01578
		0.35	2.62791	0.01569
		0.35	2.65116	0.0157
		0.35	2.67442	0.01577
		0.35	2.69767	0.01588
		0.35	2.72093	0.016
		0.35	2.74419	0.01612
		0.35	2.76744	0.01622
		0.35	2.7907	0.01629
		0.35	2.81395	0.01632
		0.35	2.83721	0.01631
		0.35	2.86047	0.01625
		0.35	2.88372	0.01614
		0.35	2.90698	0.01598
		0.35	2.93023	0.01578
		0.35	2.95349	0.01553
		0.35	2.97674	0.01526
		0.35	3	0.01495
		0.35	3.02326	0.01463
		0.35	3.04651	0.0143
		0.35	3.06977	0.01399
		0.35	3.09302	0.01369
		0.35	3.11628	0.01343
		0.35	3.13954	0.01322
		0.35	3.16279	0.01307
		0.35	3.18605	0.01298
		0.35	3.2093	0.01298
		0.35	3.23256	0.01305
		0.35	3.25581	0.01321
		0.35	3.27907	0.01344
		0.35	3.30233	0.01375
		0.35	3.32558	0.01412
		0.35	3.34884	0.01453
		0.35	3.37209	0.01499
		0.35	3.39535	0.01548
		0.35	3.41861	0.01599
		0.35	3.44186	0.01651
		0.35	3.46512	0.01703
		0.35	3.48837	0.01754
		0.35	3.51163	0.01803
		0.35	3.53488	0.0185
		0.35	3.55814	0.01895
		0.35	3.5814	0.01937
		0.35	3.60465	0.01975
		0.35	3.62791	0.02009
		0.35	3.65116	0.0204
		0.35	3.67442	0.02066
		0.35	3.69767	0.02089
		0.35	3.72093	0.02107
		0.35	3.74419	0.02121
		0.35	3.76744	0.0213
		0.35	3.7907	0.02136
		0.35	3.81395	0.02138
		0.35	3.83721	0.02136
		0.35	3.86047	0.02131
		0.35	3.88372	0.02122
		0.35	3.90698	0.0211
		0.35	3.93023	0.02095
		0.35	3.95349	0.02077
		0.35	3.97674	0.02057
		0.35	4	0.02035
		0.35	4.02326	0.0201
		0.35	4.04651	0.01984
		0.35	4.06977	0.01956
		0.35	4.09302	0.01927
		0.35	4.11628	0.01896
		0.35	4.13954	0.01864
		0.35	4.16279	0.01832
		0.35	4.18605	0.01799
		0.35	4.2093	0.01765
		0.35	4.23256	0.01731
		0.35	4.25581	0.01697
		0.35	4.27907	0.01662
[truncated: 101,861 more rows]

## Sheet: Figure 2h
		X-axis	Y-axis	Z-axis
Figure 2h	Cu foil	K(Å-1)	R(Å)	Intensity (arb. units)
		0	0	0.00434
		0	0.0163	0.0078
		0	0.03261	0.01087
		0	0.04891	0.01302
		0	0.06522	0.01462
		0	0.08152	0.01589
		0	0.09783	0.01695
		0	0.11413	0.0179
		0	0.13044	0.01877
		0	0.14674	0.01955
		0	0.16304	0.0202
		0	0.17935	0.02066
		0	0.19565	0.02088
		0	0.21196	0.02086
		0	0.22826	0.02064
		0	0.24457	0.02028
		0	0.26087	0.0199
		0	0.27717	0.01956
		0	0.29348	0.01932
		0	0.30978	0.01916
		0	0.32609	0.01901
		0	0.34239	0.01875
		0	0.3587	0.01831
		0	0.375	0.01763
		0	0.3913	0.01674
		0	0.40761	0.01576
		0	0.42391	0.01488
		0	0.44022	0.01433
		0	0.45652	0.01429
		0	0.47283	0.0148
		0	0.48913	0.01572
		0	0.50544	0.01684
		0	0.52174	0.01794
		0	0.53804	0.01886
		0	0.55435	0.01953
		0	0.57065	0.01996
		0	0.58696	0.02022
		0	0.60326	0.02042
		0	0.61957	0.02073
		0	0.63587	0.0213
		0	0.65217	0.02227
		0	0.66848	0.02374
		0	0.68478	0.02574
		0	0.70109	0.02828
		0	0.71739	0.0313
		0	0.7337	0.03474
		0	0.75	0.03847
		0	0.7663	0.04235
		0	0.78261	0.04619
		0	0.79891	0.04982
		0	0.81522	0.05304
		0	0.83152	0.05568
		0	0.84783	0.05761
		0	0.86413	0.05874
		0	0.88044	0.05907
		0	0.89674	0.05866
		0	0.91304	0.05769
		0	0.92935	0.05643
		0	0.94565	0.05527
		0	0.96196	0.05464
		0	0.97826	0.05498
		0	0.99457	0.05659
		0	1.01087	0.0596
		0	1.02717	0.06391
		0	1.04348	0.06928
		0	1.05978	0.07542
		0	1.07609	0.08205
		0	1.09239	0.08898
		0	1.1087	0.09604
		0	1.125	0.10315
		0	1.1413	0.11029
		0	1.15761	0.11746
		0	1.17391	0.12467
		0	1.19022	0.13198
		0	1.20652	0.13939
		0	1.22283	0.14692
		0	1.23913	0.15458
		0	1.25544	0.16233
		0	1.27174	0.17014
		0	1.28804	0.17796
		0	1.30435	0.18572
		0	1.32065	0.19337
		0	1.33696	0.20084
		0	1.35326	0.20807
		0	1.36957	0.215
		0	1.38587	0.22158
		0	1.40217	0.22776
		0	1.41848	0.23349
		0	1.43478	0.23873
		0	1.45109	0.24342
		0	1.46739	0.24753
		0	1.4837	0.25101
		0	1.5	0.25382
		0	1.5163	0.25593
		0	1.53261	0.2573
		0	1.54891	0.25791
		0	1.56522	0.25776
		0	1.58152	0.25686
		0	1.59783	0.25522
		0	1.61413	0.25291
		0	1.63044	0.25
		0	1.64674	0.24661
		0	1.66304	0.24288
		0	1.67935	0.23898
		0	1.69565	0.23511
		0	1.71196	0.23153
		0	1.72826	0.22847
		0	1.74457	0.22619
		0	1.76087	0.22494
		0	1.77717	0.22491
		0	1.79348	0.22627
		0	1.80978	0.22909
		0	1.82609	0.23338
		0	1.84239	0.23904
		0	1.8587	0.24594
		0	1.875	0.25386
		0	1.8913	0.26258
		0	1.90761	0.27184
		0	1.92391	0.2814
		0	1.94022	0.291
		0	1.95652	0.30042
		0	1.97283	0.30946
		0	1.98913	0.31794
		0	2.00544	0.32572
		0	2.02174	0.33265
		0	2.03804	0.33865
		0	2.05435	0.34362
		0	2.07065	0.34753
		0	2.08696	0.35032
		0	2.10326	0.35199
		0	2.11957	0.35253
		0	2.13587	0.35196
		0	2.15217	0.3503
		0	2.16848	0.34761
		0	2.18478	0.34393
		0	2.20109	0.33931
		0	2.21739	0.33382
		0	2.2337	0.32754
		0	2.25	0.32054
		0	2.2663	0.31288
		0	2.28261	0.30466
		0	2.29891	0.29595
		0	2.31522	0.28682
		0	2.33152	0.27736
		0	2.34783	0.26763
		0	2.36413	0.2577
		0	2.38044	0.24765
		0	2.39674	0.23754
		0	2.41304	0.22742
		0	2.42935	0.21735
		0	2.44565	0.20738
		0	2.46196	0.19755
		0	2.47826	0.18791
		0	2.49457	0.17848
		0	2.51087	0.16931
		0	2.52717	0.16042
		0	2.54348	0.15182
		0	2.55978	0.14353
		0	2.57609	0.13557
		0	2.59239	0.12795
		0	2.6087	0.12067
		0	2.625	0.11373
		0	2.6413	0.10713
		0	2.65761	0.10086
		0	2.67391	0.09493
		0	2.69022	0.08931
		0	2.70652	0.08401
		0	2.72283	0.07901
		0	2.73913	0.07431
		0	2.75544	0.06988
		0	2.77174	0.06572
		0	2.78804	0.06182
		0	2.80435	0.05817
		0	2.82065	0.05476
		0	2.83696	0.05159
		0	2.85326	0.04865
		0	2.86957	0.04594
		0	2.88587	0.04345
		0	2.90217	0.0412
		0	2.91848	0.03918
		0	2.93478	0.03739
		0	2.95109	0.03584
		0	2.96739	0.03453
		0	2.9837	0.03346
		0	3	0.03264
		0	3.0163	0.03204
		0	3.03261	0.03168
		0	3.04891	0.03152
		0	3.06522	0.03156
		0	3.08152	0.03178
		0	3.09783	0.03215
		0	3.11413	0.03266
		0	3.13044	0.03328
		0	3.14674	0.03398
		0	3.16304	0.03476
		0	3.17935	0.0356
		0	3.19565	0.03647
		0	3.21196	0.03737
		0	3.22826	0.03827
		0	3.24457	0.03918
		0	3.26087	0.04008
		0	3.27717	0.04096
		0	3.29348	0.04182
		0	3.30978	0.04266
		0	3.32609	0.04345
		0	3.34239	0.04422
		0	3.3587	0.04494
		0	3.375	0.04561
		0	3.3913	0.04625
		0	3.40761	0.04683
		0	3.42391	0.04737
		0	3.44022	0.04786
		0	3.45652	0.04829
		0	3.47283	0.04868
		0	3.48913	0.04902
		0	3.50544	0.04931
		0	3.52174	0.04954
		0	3.53804	0.04973
		0	3.55435	0.04987
		0	3.57065	0.04997
		0	3.58696	0.05001
		0	3.60326	0.05002
		0	3.61957	0.04997
		0	3.63587	0.04989
		0	3.65217	0.04977
		0	3.66848	0.0496
		0	3.68478	0.0494
		0	3.70109	0.04916
		0	3.71739	0.04889
		0	3.7337	0.04859
		0	3.75	0.04826
		0	3.7663	0.0479
		0	3.78261	0.04751
		0	3.79891	0.0471
		0	3.81522	0.04666
		0	3.83152	0.0462
		0	3.84783	0.04573
		0	3.86413	0.04524
		0	3.88044	0.04473
		0	3.89674	0.0442
		0	3.91304	0.04367
		0	3.92935	0.04312
		0	3.94565	0.04256
		0	3.96196	0.042
		0	3.97826	0.04142
		0	3.99457	0.04085
		0	4.01087	0.04027
		0	4.02717	0.03968
		0	4.04348	0.0391
		0	4.05978	0.03851
		0	4.07609	0.03792
		0	4.09239	0.03734
		0	4.1087	0.03676
		0	4.125	0.03618
		0	4.1413	0.0356
		0	4.15761	0.03503
		0	4.17391	0.03446
		0	4.19022	0.0339
		0	4.20652	0.03335
		0	4.22283	0.0328
		0	4.23913	0.03226
		0	4.25544	0.03172
		0	4.27174	0.03119
		0	4.28804	0.03067
		0	4.30435	0.03016
		0	4.32065	0.02966
		0	4.33696	0.02916
		0	4.35326	0.02868
		0	4.36957	0.0282
		0	4.38587	0.02773
		0	4.40217	0.02727
		0	4.41848	0.02682
		0	4.43478	0.02637
		0	4.45109	0.02594
		0	4.46739	0.02551
		0	4.4837	0.02509
		0	4.5	0.02468
		0	4.5163	0.02427
		0	4.53261	0.02388
		0	4.54891	0.02349
		0	4.56522	0.02311
		0	4.58152	0.02274
		0	4.59783	0.02237
		0	4.61413	0.02201
		0	4.63044	0.02166
		0	4.64674	0.02131
		0	4.66304	0.02097
		0	4.67935	0.02063
		0	4.69565	0.02031
		0	4.71196	0.01998
		0	4.72826	0.01966
		0	4.74457	0.01935
		0	4.76087	0.01904
		0	4.77717	0.01874
		0	4.79348	0.01844
		0	4.80978	0.01815
		0	4.82609	0.01786
		0	4.84239	0.01757
		0	4.8587	0.01729
		0	4.875	0.01701
		0	4.8913	0.01674
		0	4.90761	0.01647
		0	4.92391	0.0162
		0	4.94022	0.01593
		0	4.95652	0.01567
		0	4.97283	0.01541
		0	4.98913	0.01516
		0	5.00544	0.0149
		0	5.02174	0.01465
		0	5.03804	0.0144
		0	5.05435	0.01416
		0	5.07065	0.01391
		0	5.08696	0.01367
		0	5.10326	0.01343
		0	5.11957	0.0132
		0	5.13587	0.01296
		0	5.15217	0.01273
		0	5.16848	0.0125
		0	5.18478	0.01227
		0	5.20109	0.01204
		0	5.21739	0.01182
		0	5.2337	0.0116
		0	5.25	0.01137
		0	5.2663	0.01116
		0	5.28261	0.01094
		0	5.29891	0.01072
		0	5.31522	0.01051
		0	5.33152	0.0103
		0	5.34783	0.01009
		0	5.36413	0.00988
		0	5.38044	0.00968
		0	5.39674	0.00948
		0	5.41304	0.00928
		0	5.42935	0.00908
		0	5.44565	0.00888
		0	5.46196	0.00869
		0	5.47826	0.00849
		0	5.49457	0.0083
		0	5.51087	0.00811
		0	5.52717	0.00793
		0	5.54348	0.00775
		0	5.55978	0.00756
		0	5.57609	0.00738
		0	5.59239	0.00721
		0	5.6087	0.00703
		0	5.625	0.00686
		0	5.6413	0.00669
		0	5.65761	0.00652
		0	5.67391	0.00636
		0	5.69022	0.0062
		0	5.70652	0.00604
		0	5.72283	0.00588
		0	5.73913	0.00572
		0	5.75544	0.00557
		0	5.77174	0.00542
		0	5.78804	0.00527
		0	5.80435	0.00513
		0	5.82065	0.00499
		0	5.83696	0.00485
		0	5.85326	0.00471
		0	5.86957	0.00457
		0	5.88587	0.00444
		0	5.90217	0.00431
		0	5.91848	0.00418
		0	5.93478	0.00406
		0	5.95109	0.00394
		0	5.96739	0.00382
		0	5.9837	0.0037
		0	6	0.00358
		0.04728	0	0.00434
		0.04728	0.0163	0.0078
		0.04728	0.03261	0.01087
		0.04728	0.04891	0.01302
		0.04728	0.06522	0.01463
		0.04728	0.08152	0.01589
		0.04728	0.09783	0.01696
		0.04728	0.11413	0.01791
		0.04728	0.13044	0.01878
		0.04728	0.14674	0.01956
		0.04728	0.16304	0.02022
		0.04728	0.17935	0.02068
		0.04728	0.19565	0.0209
		0.04728	0.21196	0.02089
		0.04728	0.22826	0.02067
		0.04728	0.24457	0.02032
		0.04728	0.26087	0.01994
		0.04728	0.27717	0.01961
		0.04728	0.29348	0.01938
		0.04728	0.30978	0.01922
		0.04728	0.32609	0.01907
		0.04728	0.34239	0.01882
		0.04728	0.3587	0.01838
		0.04728	0.375	0.01771
		0.04728	0.3913	0.01683
		0.04728	0.40761	0.01585
		0.04728	0.42391	0.01497
		0.04728	0.44022	0.01443
		0.04728	0.45652	0.01439
		0.04728	0.47283	0.01491
		0.04728	0.48913	0.01583
		0.04728	0.50544	0.01696
		0.04728	0.52174	0.01806
		0.04728	0.53804	0.01898
		0.04728	0.55435	0.01966
		0.04728	0.57065	0.02009
		0.04728	0.58696	0.02035
		0.04728	0.60326	0.02056
		0.04728	0.61957	0.02087
		0.04728	0.63587	0.02144
		0.04728	0.65217	0.02242
		0.04728	0.66848	0.0239
		0.04728	0.68478	0.02592
		0.04728	0.70109	0.02849
		0.04728	0.71739	0.03156
		0.04728	0.7337	0.03504
		0.04728	0.75	0.03881
		0.04728	0.7663	0.04273
		0.04728	0.78261	0.04662
		0.04728	0.79891	0.05029
		0.04728	0.81522	0.05355
		0.04728	0.83152	0.05622
		0.04728	0.84783	0.05817
		0.04728	0.86413	0.0593
		0.04728	0.88044	0.05962
		0.04728	0.89674	0.05918
		0.04728	0.91304	0.05816
		0.04728	0.92935	0.05684
		0.04728	0.94565	0.05561
		0.04728	0.96196	0.05492
		0.04728	0.97826	0.0552
		0.04728	0.99457	0.05679
		0.04728	1.01087	0.05981
		0.04728	1.02717	0.06415
		0.04728	1.04348	0.06959
		0.04728	1.05978	0.07582
		0.04728	1.07609	0.08255
		0.04728	1.09239	0.08957
		0.04728	1.1087	0.09674
		0.04728	1.125	0.10395
		0.04728	1.1413	0.11119
		0.04728	1.15761	0.11846
		0.04728	1.17391	0.12578
		0.04728	1.19022	0.13319
		0.04728	1.20652	0.14071
		0.04728	1.22283	0.14837
		0.04728	1.23913	0.15615
		0.04728	1.25544	0.16405
		0.04728	1.27174	0.17201
		0.04728	1.28804	0.17999
		0.04728	1.30435	0.18793
		0.04728	1.32065	0.19576
		0.04728	1.33696	0.20343
		0.04728	1.35326	0.21086
		0.04728	1.36957	0.218
		0.04728	1.38587	0.22479
		0.04728	1.40217	0.23119
		0.04728	1.41848	0.23715
		0.04728	1.43478	0.24261
		0.04728	1.45109	0.24755
		0.04728	1.46739	0.2519
		0.04728	1.4837	0.25563
		0.04728	1.5	0.2587
		0.04728	1.5163	0.26106
		0.04728	1.53261	0.2627
		0.04728	1.54891	0.26358
		0.04728	1.56522	0.26369
		0.04728	1.58152	0.26306
		0.04728	1.59783	0.26169
		0.04728	1.61413	0.25965
		0.04728	1.63044	0.257
		0.04728	1.64674	0.25388
		0.04728	1.66304	0.2504
		0.04728	1.67935	0.24676
		0.04728	1.69565	0.24315
		0.04728	1.71196	0.23981
		0.04728	1.72826	0.23699
		0.04728	1.74457	0.23494
		0.04728	1.76087	0.23391
		0.04728	1.77717	0.2341
		0.04728	1.79348	0.23566
		0.04728	1.80978	0.23868
		0.04728	1.82609	0.24315
		0.04728	1.84239	0.249
		0.04728	1.8587	0.25609
		0.04728	1.875	0.26422
		0.04728	1.8913	0.27315
		0.04728	1.90761	0.28263
		0.04728	1.92391	0.29242
		0.04728	1.94022	0.30226
		0.04728	1.95652	0.31193
		0.04728	1.97283	0.32123
		0.04728	1.98913	0.32996
		0.04728	2.00544	0.33797
		0.04728	2.02174	0.34513
		0.04728	2.03804	0.35133
		0.04728	2.05435	0.3565
		0.04728	2.07065	0.36056
		0.04728	2.08696	0.36349
		0.04728	2.10326	0.36526
		0.04728	2.11957	0.36588
		0.04728	2.13587	0.36535
		0.04728	2.15217	0.3637
		0.04728	2.16848	0.36098
		0.04728	2.18478	0.35723
		0.04728	2.20109	0.35252
		0.04728	2.21739	0.3469
		0.04728	2.2337	0.34045
		0.04728	2.25	0.33325
		0.04728	2.2663	0.32538
		0.04728	2.28261	0.31691
		0.04728	2.29891	0.30792
		0.04728	2.31522	0.2985
		0.04728	2.33152	0.28873
		0.04728	2.34783	0.27867
		0.04728	2.36413	0.2684
		0.04728	2.38044	0.258
		0.04728	2.39674	0.24752
		0.04728	2.41304	0.23703
		0.04728	2.42935	0.22659
		0.04728	2.44565	0.21624
		0.04728	2.46196	0.20604
		0.04728	2.47826	0.19603
		0.04728	2.49457	0.18624
		0.04728	2.51087	0.17671
		0.04728	2.52717	0.16747
		0.04728	2.54348	0.15853
		0.04728	2.55978	0.14992
		0.04728	2.57609	0.14165
		0.04728	2.59239	0.13373
		0.04728	2.6087	0.12617
		0.04728	2.625	0.11896
		0.04728	2.6413	0.1121
		0.04728	2.65761	0.1056
		0.04728	2.67391	0.09945
		0.04728	2.69022	0.09363
		0.04728	2.70652	0.08815
		0.04728	2.72283	0.08298
		0.04728	2.73913	0.07811
		0.04728	2.75544	0.07354
		0.04728	2.77174	0.06926
		0.04728	2.78804	0.06525
		0.04728	2.80435	0.06149
		0.04728	2.82065	0.058
		0.04728	2.83696	0.05474
		0.04728	2.85326	0.05173
		0.04728	2.86957	0.04896
		0.04728	2.88587	0.04642
		0.04728	2.90217	0.04412
		0.04728	2.91848	0.04205
		0.04728	2.93478	0.04022
		0.04728	2.95109	0.03863
		0.04728	2.96739	0.03729
		0.04728	2.9837	0.03618
		0.04728	3	0.03532
		0.04728	3.0163	0.03469
		0.04728	3.03261	0.03428
		0.04728	3.04891	0.03409
		0.04728	3.06522	0.03409
		0.04728	3.08152	0.03428
		0.04728	3.09783	0.03462
		0.04728	3.11413	0.0351
		0.04728	3.13044	0.03569
		0.04728	3.14674	0.03638
		0.04728	3.16304	0.03715
		0.04728	3.17935	0.03798
		0.04728	3.19565	0.03885
		0.04728	3.21196	0.03975
		0.04728	3.22826	0.04067
		0.04728	3.24457	0.04159
		0.04728	3.26087	0.04251
		0.04728	3.27717	0.04342
		0.04728	3.29348	0.0443
		0.04728	3.30978	0.04516
		0.04728	3.32609	0.04599
		0.04728	3.34239	0.04679
		0.04728	3.3587	0.04754
		0.04728	3.375	0.04825
		0.04728	3.3913	0.04892
		0.04728	3.40761	0.04954
		0.04728	3.42391	0.05011
		0.04728	3.44022	0.05063
		0.04728	3.45652	0.05111
		0.04728	3.47283	0.05153
		0.04728	3.48913	0.0519
		0.04728	3.50544	0.05222
		0.04728	3.52174	0.05248
		0.04728	3.53804	0.0527
		0.04728	3.55435	0.05287
		0.04728	3.57065	0.05298
		0.04728	3.58696	0.05305
		0.04728	3.60326	0.05308
		0.04728	3.61957	0.05306
		0.04728	3.63587	0.05299
		0.04728	3.65217	0.05288
		0.04728	3.66848	0.05273
		0.04728	3.68478	0.05254
		0.04728	3.70109	0.05231
		0.04728	3.71739	0.05205
		0.04728	3.7337	0.05175
		0.04728	3.75	0.05142
		0.04728	3.7663	0.05106
		0.04728	3.78261	0.05067
		0.04728	3.79891	0.05025
		0.04728	3.81522	0.04981
		0.04728	3.83152	0.04934
		0.04728	3.84783	0.04886
		0.04728	3.86413	0.04835
		0.04728	3.88044	0.04783
		0.04728	3.89674	0.04729
		0.04728	3.91304	0.04674
		0.04728	3.92935	0.04618
		0.04728	3.94565	0.0456
		0.04728	3.96196	0.04501
		0.04728	3.97826	0.04442
		0.04728	3.99457	0.04382
		0.04728	4.01087	0.04322
		0.04728	4.02717	0.04261
		0.04728	4.04348	0.042
		0.04728	4.05978	0.04139
		0.04728	4.07609	0.04077
		0.04728	4.09239	0.04016
		0.04728	4.1087	0.03955
		0.04728	4.125	0.03894
		0.04728	4.1413	0.03834
		0.04728	4.15761	0.03774
		0.04728	4.17391	0.03714
		0.04728	4.19022	0.03655
		0.04728	4.20652	0.03596
		0.04728	4.22283	0.03539
		0.04728	4.23913	0.03481
		0.04728	4.25544	0.03425
		0.04728	4.27174	0.03369
		0.04728	4.28804	0.03314
		0.04728	4.30435	0.0326
		0.04728	4.32065	0.03207
		0.04728	4.33696	0.03154
		0.04728	4.35326	0.03103
		0.04728	4.36957	0.03052
		0.04728	4.38587	0.03002
		0.04728	4.40217	0.02953
		0.04728	4.41848	0.02905
		0.04728	4.43478	0.02858
		0.04728	4.45109	0.02812
		0.04728	4.46739	0.02766
		0.04728	4.4837	0.02722
		0.04728	4.5	0.02678
		0.04728	4.5163	0.02635
		0.04728	4.53261	0.02593
		0.04728	4.54891	0.02551
		0.04728	4.56522	0.02511
		0.04728	4.58152	0.02471
		0.04728	4.59783	0.02432
		0.04728	4.61413	0.02394
		0.04728	4.63044	0.02356
		0.04728	4.64674	0.02319
		0.04728	4.66304	0.02283
		0.04728	4.67935	0.02247
		0.04728	4.69565	0.02212
		0.04728	4.71196	0.02178
		0.04728	4.72826	0.02144
		0.04728	4.74457	0.0211
		0.04728	4.76087	0.02077
		0.04728	4.77717	0.02045
		0.04728	4.79348	0.02013
		0.04728	4.80978	0.01982
		0.04728	4.82609	0.01951
		0.04728	4.84239	0.0192
		0.04728	4.8587	0.0189
		0.04728	4.875	0.01861
		0.04728	4.8913	0.01831
		0.04728	4.90761	0.01802
		0.04728	4.92391	0.01774
		0.04728	4.94022	0.01746
		0.04728	4.95652	0.01718
		0.04728	4.97283	0.0169
		0.04728	4.98913	0.01663
		0.04728	5.00544	0.01635
		0.04728	5.02174	0.01609
		0.04728	5.03804	0.01582
		0.04728	5.05435	0.01556
		0.04728	5.07065	0.0153
		0.04728	5.08696	0.01504
		0.04728	5.10326	0.01478
		0.04728	5.11957	0.01453
		0.04728	5.13587	0.01428
		0.04728	5.15217	0.01403
		0.04728	5.16848	0.01378
		0.04728	5.18478	0.01353
		0.04728	5.20109	0.01329
		0.04728	5.21739	0.01305
		0.04728	5.2337	0.01281
		0.04728	5.25	0.01257
		0.04728	5.2663	0.01234
		0.04728	5.28261	0.0121
		0.04728	5.29891	0.01187
		0.04728	5.31522	0.01164
		0.04728	5.33152	0.01142
		0.04728	5.34783	0.01119
		0.04728	5.36413	0.01097
		0.04728	5.38044	0.01075
		0.04728	5.39674	0.01053
		0.04728	5.41304	0.01031
		0.04728	5.42935	0.01009
		0.04728	5.44565	0.00988
		0.04728	5.46196	0.00967
		0.04728	5.47826	0.00946
		0.04728	5.49457	0.00925
		0.04728	5.51087	0.00905
		0.04728	5.52717	0.00885
		0.04728	5.54348	0.00865
		0.04728	5.55978	0.00845
		0.04728	5.57609	0.00826
		0.04728	5.59239	0.00806
		0.04728	5.6087	0.00787
		0.04728	5.625	0.00768
		0.04728	5.6413	0.0075
		0.04728	5.65761	0.00732
		0.04728	5.67391	0.00713
		0.04728	5.69022	0.00696
		0.04728	5.70652	0.00678
		0.04728	5.72283	0.00661
		0.04728	5.73913	0.00644
		0.04728	5.75544	0.00627
		0.04728	5.77174	0.0061
		0.04728	5.78804	0.00594
		0.04728	5.80435	0.00578
		0.04728	5.82065	0.00562
		0.04728	5.83696	0.00547
		0.04728	5.85326	0.00532
		0.04728	5.86957	0.00517
		0.04728	5.88587	0.00502
		0.04728	5.90217	0.00488
		0.04728	5.91848	0.00474
		0.04728	5.93478	0.0046
		0.04728	5.95109	0.00446
		0.04728	5.96739	0.00433
		0.04728	5.9837	0.0042
		0.04728	6	0.00407
		0.09457	0	0.00434
		0.09457	0.0163	0.0078
		0.09457	0.03261	0.01087
		0.09457	0.04891	0.01302
		0.09457	0.06522	0.01463
		0.09457	0.08152	0.0159
		0.09457	0.09783	0.01696
		0.09457	0.11413	0.01791
		0.09457	0.13044	0.01879
		0.09457	0.14674	0.01958
		0.09457	0.16304	0.02023
		0.09457	0.17935	0.0207
		0.09457	0.19565	0.02093
		0.09457	0.21196	0.02092
		0.09457	0.22826	0.02071
		0.09457	0.24457	0.02036
		0.09457	0.26087	0.01999
		0.09457	0.27717	0.01966
		0.09457	0.29348	0.01943
		0.09457	0.30978	0.01928
		0.09457	0.32609	0.01914
		0.09457	0.34239	0.01889
		0.09457	0.3587	0.01845
		0.09457	0.375	0.01778
		0.09457	0.3913	0.01691
		0.09457	0.40761	0.01594
		0.09457	0.42391	0.01507
		0.09457	0.44022	0.01453
		0.09457	0.45652	0.01449
		0.09457	0.47283	0.01501
		0.09457	0.48913	0.01595
		0.09457	0.50544	0.01707
		0.09457	0.52174	0.01818
		0.09457	0.53804	0.01911
		0.09457	0.55435	0.01979
		0.09457	0.57065	0.02022
		0.09457	0.58696	0.02048
		0.09457	0.60326	0.02069
		0.09457	0.61957	0.021
		0.09457	0.63587	0.02158
		0.09457	0.65217	0.02257
		0.09457	0.66848	0.02406
		0.09457	0.68478	0.02611
		0.09457	0.70109	0.02871
		0.09457	0.71739	0.03181
		0.09457	0.7337	0.03533
		0.09457	0.75	0.03915
		0.09457	0.7663	0.04312
		0.09457	0.78261	0.04706
		0.09457	0.79891	0.05077
		0.09457	0.81522	0.05406
		0.09457	0.83152	0.05676
		0.09457	0.84783	0.05873
		0.09457	0.86413	0.05987
		0.09457	0.88044	0.06017
		0.09457	0.89674	0.0597
		0.09457	0.91304	0.05863
		0.09457	0.92935	0.05726
		0.09457	0.94565	0.05595
		0.09457	0.96196	0.05519
		0.09457	0.97826	0.05542
		0.09457	0.99457	0.05698
		0.09457	1.01087	0.06
		0.09457	1.02717	0.06439
		0.09457	1.04348	0.0699
		0.09457	1.05978	0.07621
		0.09457	1.07609	0.08304
		0.09457	1.09239	0.09017
		0.09457	1.1087	0.09743
		0.09457	1.125	0.10475
		0.09457	1.1413	0.11209
		0.09457	1.15761	0.11946
		0.09457	1.17391	0.12688
		0.09457	1.19022	0.13439
		0.09457	1.20652	0.14203
		0.09457	1.22283	0.14981
		0.09457	1.23913	0.15773
		0.09457	1.25544	0.16576
		0.09457	1.27174	0.17388
		0.09457	1.28804	0.18203
		0.09457	1.30435	0.19014
		0.09457	1.32065	0.19816
		0.09457	1.33696	0.20601
		0.09457	1.35326	0.21365
		0.09457	1.36957	0.221
		0.09457	1.38587	0.22801
		0.09457	1.40217	0.23463
		0.09457	1.41848	0.24082
		0.09457	1.43478	0.24652
		0.09457	1.45109	0.2517
		0.09457	1.46739	0.2563
		0.09457	1.4837	0.26029
		0.09457	1.5	0.26362
		0.09457	1.5163	0.26625
		0.09457	1.53261	0.26815
		0.09457	1.54891	0.26931
		0.09457	1.56522	0.2697
		0.09457	1.58152	0.26935
		0.09457	1.59783	0.26826
		0.09457	1.61413	0.2665
		0.09457	1.63044	0.26413
		0.09457	1.64674	0.26128
		0.09457	1.66304	0.25808
		0.09457	1.67935	0.25471
		0.09457	1.69565	0.25136
		0.09457	1.71196	0.24829
		0.09457	1.72826	0.24572
		0.09457	1.74457	0.24393
		0.09457	1.76087	0.24313
		0.09457	1.77717	0.24355
		0.09457	1.79348	0.24533
		0.09457	1.80978	0.24855
		0.09457	1.82609	0.25323
		0.09457	1.84239	0.25928
		0.09457	1.8587	0.26658
		0.09457	1.875	0.27491
		0.09457	1.8913	0.28407
		0.09457	1.90761	0.29378
		0.09457	1.92391	0.30381
		0.09457	1.94022	0.31391
		0.09457	1.95652	0.32383
		0.09457	1.97283	0.33338
		0.09457	1.98913	0.34237
		0.09457	2.00544	0.35062
		0.09457	2.02174	0.35802
		0.09457	2.03804	0.36443
		0.09457	2.05435	0.36979
		0.09457	2.07065	0.37403
		0.09457	2.08696	0.3771
		0.09457	2.10326	0.37898
		0.09457	2.11957	0.37967
		0.09457	2.13587	0.37918
		0.09457	2.15217	0.37754
		0.09457	2.16848	0.37479
		0.09457	2.18478	0.37098
		0.09457	2.20109	0.36616
		0.09457	2.21739	0.36041
		0.09457	2.2337	0.3538
		0.09457	2.25	0.3464
		0.09457	2.2663	0.3383
		0.09457	2.28261	0.32958
		0.09457	2.29891	0.32031
		0.09457	2.31522	0.31059
		0.09457	2.33152	0.30049
		0.09457	2.34783	0.2901
		0.09457	2.36413	0.27947
		0.09457	2.38044	0.2687
		0.09457	2.39674	0.25785
		0.09457	2.41304	0.24698
		0.09457	2.42935	0.23616
		0.09457	2.44565	0.22543
		0.09457	2.46196	0.21484
		0.09457	2.47826	0.20445
		0.09457	2.49457	0.19428
		0.09457	2.51087	0.18439
		0.09457	2.52717	0.17478
		0.09457	2.54348	0.1655
		0.09457	2.55978	0.15655
		0.09457	2.57609	0.14795
		0.09457	2.59239	0.13972
		0.09457	2.6087	0.13186
		0.09457	2.625	0.12437
		0.09457	2.6413	0.11726
		0.09457	2.65761	0.11051
		0.09457	2.67391	0.10413
		0.09457	2.69022	0.09811
		0.09457	2.70652	0.09243
		0.09457	2.72283	0.08708
		0.09457	2.73913	0.08206
		0.09457	2.75544	0.07734
		0.09457	2.77174	0.07293
		0.09457	2.78804	0.0688
		0.09457	2.80435	0.06494
		0.09457	2.82065	0.06135
		0.09457	2.83696	0.05802
		0.09457	2.85326	0.05494
		0.09457	2.86957	0.0521
		0.09457	2.88587	0.04951
		0.09457	2.90217	0.04716
		0.09457	2.91848	0.04505
		0.09457	2.93478	0.04318
		0.09457	2.95109	0.04155
		0.09457	2.96739	0.04017
		0.09457	2.9837	0.03903
		0.09457	3	0.03813
		0.09457	3.0163	0.03746
		0.09457	3.03261	0.03702
		0.09457	3.04891	0.03679
		0.09457	3.06522	0.03676
		0.09457	3.08152	0.03691
		0.09457	3.09783	0.03722
		0.09457	3.11413	0.03767
		0.09457	3.13044	0.03825
		0.09457	3.14674	0.03892
		0.09457	3.16304	0.03968
		0.09457	3.17935	0.0405
		0.09457	3.19565	0.04137
		0.09457	3.21196	0.04228
		0.09457	3.22826	0.04321
		0.09457	3.24457	0.04414
		0.09457	3.26087	0.04508
		0.09457	3.27717	0.04601
		0.09457	3.29348	0.04692
		0.09457	3.30978	0.04781
		0.09457	3.32609	0.04867
		0.09457	3.34239	0.04949
		0.09457	3.3587	0.05028
		0.09457	3.375	0.05103
		0.09457	3.3913	0.05173
		0.09457	3.40761	0.05239
		0.09457	3.42391	0.05299
		0.09457	3.44022	0.05355
		0.09457	3.45652	0.05406
		0.09457	3.47283	0.05451
		0.09457	3.48913	0.05492
		0.09457	3.50544	0.05527
		0.09457	3.52174	0.05556
		0.09457	3.53804	0.05581
		0.09457	3.55435	0.05601
		0.09457	3.57065	0.05615
		0.09457	3.58696	0.05624
		0.09457	3.60326	0.05629
		0.09457	3.61957	0.05629
		0.09457	3.63587	0.05624
		0.09457	3.65217	0.05615
		0.09457	3.66848	0.05601
		0.09457	3.68478	0.05583
		0.09457	3.70109	0.05561
		0.09457	3.71739	0.05536
		0.09457	3.7337	0.05506
		0.09457	3.75	0.05474
		0.09457	3.7663	0.05438
		0.09457	3.78261	0.05399
		0.09457	3.79891	0.05357
		0.09457	3.81522	0.05312
		0.09457	3.83152	0.05265
		0.09457	3.84783	0.05215
		0.09457	3.86413	0.05164
		0.09457	3.88044	0.0511
		0.09457	3.89674	0.05055
		0.09457	3.91304	0.04998
		0.09457	3.92935	0.0494
		0.09457	3.94565	0.0488
		0.09457	3.96196	0.0482
		0.09457	3.97826	0.04758
		0.09457	3.99457	0.04696
		0.09457	4.01087	0.04633
		0.09457	4.02717	0.0457
		0.09457	4.04348	0.04506
		0.09457	4.05978	0.04442
		0.09457	4.07609	0.04378
		0.09457	4.09239	0.04314
		0.09457	4.1087	0.0425
		0.09457	4.125	0.04186
		0.09457	4.1413	0.04123
		0.09457	4.15761	0.0406
		0.09457	4.17391	0.03997
		0.09457	4.19022	0.03935
		0.09457	4.20652	0.03873
		0.09457	4.22283	0.03812
		0.09457	4.23913	0.03752
		0.09457	4.25544	0.03692
		0.09457	4.27174	0.03634
		0.09457	4.28804	0.03576
		0.09457	4.30435	0.03518
		0.09457	4.32065	0.03462
		0.09457	4.33696	0.03406
		0.09457	4.35326	0.03352
		0.09457	4.36957	0.03298
		0.09457	4.38587	0.03245
		0.09457	4.40217	0.03193
		0.09457	4.41848	0.03142
		0.09457	4.43478	0.03092
		0.09457	4.45109	0.03043
		0.09457	4.46739	0.02995
		0.09457	4.4837	0.02947
		0.09457	4.5	0.02901
		0.09457	4.5163	0.02855
		0.09457	4.53261	0.0281
		0.09457	4.54891	0.02766
		0.09457	4.56522	0.02723
		0.09457	4.58152	0.02681
		0.09457	4.59783	0.02639
		0.09457	4.61413	0.02599
		0.09457	4.63044	0.02559
		0.09457	4.64674	0.02519
		0.09457	4.66304	0.02481
		0.09457	4.67935	0.02443
		0.09457	4.69565	0.02405
		0.09457	4.71196	0.02369
		0.09457	4.72826	0.02332
		0.09457	4.74457	0.02297
		0.09457	4.76087	0.02262
		0.09457	4.77717	0.02228
		0.09457	4.79348	0.02194
		0.09457	4.80978	0.0216
		0.09457	4.82609	0.02127
		0.09457	4.84239	0.02095
		0.09457	4.8587	0.02063
		0.09457	4.875	0.02031
		0.09457	4.8913	0.02
		0.09457	4.90761	0.01969
		0.09457	4.92391	0.01939
		0.09457	4.94022	0.01909
		0.09457	4.95652	0.01879
		0.09457	4.97283	0.01849
		0.09457	4.98913	0.0182
		0.09457	5.00544	0.01791
		0.09457	5.02174	0.01763
		0.09457	5.03804	0.01734
		0.09457	5.05435	0.01706
		0.09457	5.07065	0.01678
		0.09457	5.08696	0.01651
		0.09457	5.10326	0.01623
		0.09457	5.11957	0.01596
		0.09457	5.13587	0.01569
		0.09457	5.15217	0.01543
		0.09457	5.16848	0.01516
		0.09457	5.18478	0.0149
		0.09457	5.20109	0.01464
		0.09457	5.21739	0.01438
		0.09457	5.2337	0.01412
		0.09457	5.25	0.01387
		0.09457	5.2663	0.01362
		0.09457	5.28261	0.01337
		0.09457	5.29891	0.01312
		0.09457	5.31522	0.01287
		0.09457	5.33152	0.01263
		0.09457	5.34783	0.01238
		0.09457	5.36413	0.01214
		0.09457	5.38044	0.01191
		0.09457	5.39674	0.01167
		0.09457	5.41304	0.01143
		0.09457	5.42935	0.0112
		0.09457	5.44565	0.01097
		0.09457	5.46196	0.01074
		0.09457	5.47826	0.01052
		0.09457	5.49457	0.01029
		0.09457	5.51087	0.01007
		0.09457	5.52717	0.00985
		0.09457	5.54348	0.00964
		0.09457	5.55978	0.00942
		0.09457	5.57609	0.00921
		0.09457	5.59239	0.009
		0.09457	5.6087	0.00879
		0.09457	5.625	0.00859
		0.09457	5.6413	0.00839
		0.09457	5.65761	0.00819
		0.09457	5.67391	0.00799
		0.09457	5.69022	0.00779
		0.09457	5.70652	0.0076
		0.09457	5.72283	0.00741
		0.09457	5.73913	0.00723
		0.09457	5.75544	0.00704
		0.09457	5.77174	0.00686
		0.09457	5.78804	0.00668
		0.09457	5.80435	0.00651
		0.09457	5.82065	0.00633
		0.09457	5.83696	0.00616
		0.09457	5.85326	0.00599
		0.09457	5.86957	0.00583
		0.09457	5.88587	0.00567
		0.09457	5.90217	0.00551
		0.09457	5.91848	0.00535
		0.09457	5.93478	0.0052
		0.09457	5.95109	0.00505
		0.09457	5.96739	0.0049
		0.09457	5.9837	0.00475
		0.09457	6	0.00461
		0.14185	0	0.00434
		0.14185	0.0163	0.0078
		0.14185	0.03261	0.01087
		0.14185	0.04891	0.01302
		0.14185	0.06522	0.01463
		0.14185	0.08152	0.0159
		0.14185	0.09783	0.01697
		0.14185	0.11413	0.01792
		0.14185	0.13044	0.0188
		0.14185	0.14674	0.01959
		0.14185	0.16304	0.02025
		0.14185	0.17935	0.02072
		0.14185	0.19565	0.02096
		0.14185	0.21196	0.02095
		0.14185	0.22826	0.02074
		0.14185	0.24457	0.0204
		0.14185	0.26087	0.02003
		0.14185	0.27717	0.01971
		0.14185	0.29348	0.01949
		0.14185	0.30978	0.01934
		0.14185	0.32609	0.0192
		0.14185	0.34239	0.01896
		0.14185	0.3587	0.01853
		0.14185	0.375	0.01786
		0.14185	0.3913	0.01699
		0.14185	0.40761	0.01603
		0.14185	0.42391	0.01516
		0.14185	0.44022	0.01462
		0.14185	0.45652	0.0146
		0.14185	0.47283	0.01512
		0.14185	0.48913	0.01606
		0.14185	0.50544	0.01719
		0.14185	0.52174	0.0183
		0.14185	0.53804	0.01924
		0.14185	0.55435	0.01992
		0.14185	0.57065	0.02035
		0.14185	0.58696	0.02061
		0.14185	0.60326	0.02082
		0.14185	0.61957	0.02113
		0.14185	0.63587	0.02172
		0.14185	0.65217	0.02272
		0.14185	0.66848	0.02423
		0.14185	0.68478	0.0263
		0.14185	0.70109	0.02893
		0.14185	0.71739	0.03207
		0.14185	0.7337	0.03563
		0.14185	0.75	0.03949
		0.14185	0.7663	0.04351
		0.14185	0.78261	0.04749
		0.14185	0.79891	0.05125
		0.14185	0.81522	0.05458
		0.14185	0.83152	0.05731
		0.14185	0.84783	0.05929
		0.14185	0.86413	0.06043
		0.14185	0.88044	0.06072
		0.14185	0.89674	0.06022
		0.14185	0.91304	0.05911
		0.14185	0.92935	0.05767
		0.14185	0.94565	0.05629
		0.14185	0.96196	0.05546
		0.14185	0.97826	0.05563
		0.14185	0.99457	0.05716
		0.14185	1.01087	0.06019
		0.14185	1.02717	0.06462
		0.14185	1.04348	0.0702
		0.14185	1.05978	0.0766
		0.14185	1.07609	0.08353
		0.14185	1.09239	0.09076
		0.14185	1.1087	0.09813
		0.14185	1.125	0.10555
		0.14185	1.1413	0.11299
		0.14185	1.15761	0.12045
		0.14185	1.17391	0.12797
		0.14185	1.19022	0.13559
		0.14185	1.20652	0.14334
		0.14185	1.22283	0.15124
		0.14185	1.23913	0.15929
		0.14185	1.25544	0.16747
		0.14185	1.27174	0.17575
		0.14185	1.28804	0.18406
		0.14185	1.30435	0.19235
		0.14185	1.32065	0.20055
		0.14185	1.33696	0.20861
		0.14185	1.35326	0.21644
		0.14185	1.36957	0.224
		0.14185	1.38587	0.23123
		0.14185	1.40217	0.23808
		0.14185	1.41848	0.24451
		0.14185	1.43478	0.25045
		0.14185	1.45109	0.25587
		0.14185	1.46739	0.26073
		0.14185	1.4837	0.26498
		0.14185	1.5	0.26858
		0.14185	1.5163	0.27149
		0.14185	1.53261	0.27367
		0.14185	1.54891	0.27511
		0.14185	1.56522	0.27579
		0.14185	1.58152	0.27573
		0.14185	1.59783	0.27493
		0.14185	1.61413	0.27346
		0.14185	1.63044	0.27139
		0.14185	1.64674	0.26883
		0.14185	1.66304	0.26591
		0.14185	1.67935	0.26283
		0.14185	1.69565	0.25977
		0.14185	1.71196	0.25697
		0.14185	1.72826	0.25467
		0.14185	1.74457	0.25314
		0.14185	1.76087	0.2526
		0.14185	1.77717	0.25326
		0.14185	1.79348	0.25527
		0.14185	1.80978	0.25872
		0.14185	1.82609	0.26361
		0.14185	1.84239	0.26988
		0.14185	1.8587	0.2774
		0.14185	1.875	0.28596
		0.14185	1.8913	0.29534
		0.14185	1.90761	0.3053
		0.14185	1.92391	0.31559
		0.14185	1.94022	0.32594
		0.14185	1.95652	0.33613
		0.14185	1.97283	0.34594
		0.14185	1.98913	0.35519
		0.14185	2.00544	0.3637
		0.14185	2.02174	0.37133
		0.14185	2.03804	0.37797
		0.14185	2.05435	0.38353
		0.14185	2.07065	0.38793
		0.14185	2.08696	0.39115
		0.14185	2.10326	0.39314
		0.14185	2.11957	0.39391
		0.14185	2.13587	0.39347
		0.14185	2.15217	0.39184
		0.14185	2.16848	0.38906
		0.14185	2.18478	0.38518
		0.14185	2.20109	0.38026
		0.14185	2.21739	0.37438
		0.14185	2.2337	0.3676
		0.14185	2.25	0.36
		0.14185	2.2663	0.35166
		0.14185	2.28261	0.34268
		0.14185	2.29891	0.33313
		0.14185	2.31522	0.3231
		0.14185	2.33152	0.31267
		0.14185	2.34783	0.30192
		0.14185	2.36413	0.29094
		0.14185	2.38044	0.27979
		0.14185	2.39674	0.26855
		0.14185	2.41304	0.25729
		0.14185	2.42935	0.24607
		0.14185	2.44565	0.23494
		0.14185	2.46196	0.22396
		0.14185	2.47826	0.21317
		0.14185	2.49457	0.20261
		0.14185	2.51087	0.19233
		0.14185	2.52717	0.18236
		0.14185	2.54348	0.17271
		0.14185	2.55978	0.16341
		0.14185	2.57609	0.15448
		0.14185	2.59239	0.14592
		0.14185	2.6087	0.13776
		0.14185	2.625	0.12998
		0.14185	2.6413	0.12259
		0.14185	2.65761	0.1156
		0.14185	2.67391	0.10898
		0.14185	2.69022	0.10273
		0.14185	2.70652	0.09685
		0.14185	2.72283	0.09133
		0.14185	2.73913	0.08614
		0.14185	2.75544	0.08127
		0.14185	2.77174	0.07672
		0.14185	2.78804	0.07247
		0.14185	2.80435	0.06851
		0.14185	2.82065	0.06483
		0.14185	2.83696	0.06141
		0.14185	2.85326	0.05826
		0.14185	2.86957	0.05536
		0.14185	2.88587	0.05271
		0.14185	2.90217	0.05032
		0.14185	2.91848	0.04816
		0.14185	2.93478	0.04625
		0.14185	2.95109	0.04459
		0.14185	2.96739	0.04318
		0.14185	2.9837	0.042
		0.14185	3	0.04107
		0.14185	3.0163	0.04037
		0.14185	3.03261	0.03989
		0.14185	3.04891	0.03963
		0.14185	3.06522	0.03956
		0.14185	3.08152	0.03968
		0.14185	3.09783	0.03996
		0.14185	3.11413	0.04039
		0.14185	3.13044	0.04094
		0.14185	3.14674	0.0416
		0.14185	3.16304	0.04235
		0.14185	3.17935	0.04317
		0.14185	3.19565	0.04404
		0.14185	3.21196	0.04495
		0.14185	3.22826	0.04588
		0.14185	3.24457	0.04684
		0.14185	3.26087	0.04779
		0.14185	3.27717	0.04874
		0.14185	3.29348	0.04968
		0.14185	3.30978	0.05059
		0.14185	3.32609	0.05148
		0.14185	3.34239	0.05234
		0.14185	3.3587	0.05316
		0.14185	3.375	0.05394
		0.14185	3.3913	0.05468
		0.14185	3.40761	0.05537
		0.14185	3.42391	0.05601
		0.14185	3.44022	0.05661
		0.14185	3.45652	0.05715
		0.14185	3.47283	0.05764
		0.14185	3.48913	0.05808
		0.14185	3.50544	0.05846
		0.14185	3.52174	0.05879
		0.14185	3.53804	0.05907
		0.14185	3.55435	0.0593
		0.14185	3.57065	0.05947
		0.14185	3.58696	0.05959
		0.14185	3.60326	0.05966
		0.14185	3.61957	0.05968
		0.14185	3.63587	0.05965
		0.14185	3.65217	0.05957
		0.14185	3.66848	0.05945
		0.14185	3.68478	0.05929
		0.14185	3.70109	0.05908
		0.14185	3.71739	0.05883
		0.14185	3.7337	0.05854
		0.14185	3.75	0.05822
		0.14185	3.7663	0.05786
		0.14185	3.78261	0.05747
		0.14185	3.79891	0.05705
		0.14185	3.81522	0.0566
		0.14185	3.83152	0.05612
		0.14185	3.84783	0.05562
		0.14185	3.86413	0.05509
		0.14185	3.88044	0.05454
		0.14185	3.89674	0.05397
		0.14185	3.91304	0.05339
		0.14185	3.92935	0.05279
		0.14185	3.94565	0.05218
		0.14185	3.96196	0.05155
		0.14185	3.97826	0.05091
		0.14185	3.99457	0.05027
		0.14185	4.01087	0.04961
		0.14185	4.02717	0.04895
		0.14185	4.04348	0.04829
		0.14185	4.05978	0.04762
		0.14185	4.07609	0.04696
		0.14185	4.09239	0.04629
		0.14185	4.1087	0.04562
		0.14185	4.125	0.04495
		0.14185	4.1413	0.04428
		0.14185	4.15761	0.04362
		0.14185	4.17391	0.04296
		0.14185	4.19022	0.04231
		0.14185	4.20652	0.04166
		0.14185	4.22283	0.04102
		0.14185	4.23913	0.04038
		0.14185	4.25544	0.03975
		0.14185	4.27174	0.03913
		0.14185	4.28804	0.03852
		0.14185	4.30435	0.03791
		0.14185	4.32065	0.03732
		0.14185	4.33696	0.03673
		0.14185	4.35326	0.03615
		0.14185	4.36957	0.03558
		0.14185	4.38587	0.03502
		0.14185	4.40217	0.03447
		0.14185	4.41848	0.03393
		0.14185	4.43478	0.0334
		0.14185	4.45109	0.03288
		0.14185	4.46739	0.03237
		0.14185	4.4837	0.03186
		0.14185	4.5	0.03137
		0.14185	4.5163	0.03089
		0.14185	4.53261	0.03041
		0.14185	4.54891	0.02994
		0.14185	4.56522	0.02948
		0.14185	4.58152	0.02903
		0.14185	4.59783	0.02859
		0.14185	4.61413	0.02816
		0.14185	4.63044	0.02773
		0.14185	4.64674	0.02732
		0.14185	4.66304	0.02691
		0.14185	4.67935	0.0265
		0.14185	4.69565	0.0261
		0.14185	4.71196	0.02571
		0.14185	4.72826	0.02533
		0.14185	4.74457	0.02495
		0.14185	4.76087	0.02458
		0.14185	4.77717	0.02422
		0.14185	4.79348	0.02386
		0.14185	4.80978	0.0235
		0.14185	4.82609	0.02315
		0.14185	4.84239	0.02281
		0.14185	4.8587	0.02247
		0.14185	4.875	0.02213
		0.14185	4.8913	0.0218
		0.14185	4.90761	0.02147
		0.14185	4.92391	0.02115
		0.14185	4.94022	0.02083
		0.14185	4.95652	0.02051
		0.14185	4.97283	0.0202
		0.14185	4.98913	0.01989
		0.14185	5.00544	0.01958
		0.14185	5.02174	0.01927
		0.14185	5.03804	0.01897
		0.14185	5.05435	0.01867
		0.14185	5.07065	0.01838
		0.14185	5.08696	0.01808
		0.14185	5.10326	0.01779
		0.14185	5.11957	0.0175
		0.14185	5.13587	0.01722
		0.14185	5.15217	0.01693
		0.14185	5.16848	0.01665
		0.14185	5.18478	0.01637
		0.14185	5.20109	0.01609
		0.14185	5.21739	0.01582
		0.14185	5.2337	0.01554
		0.14185	5.25	0.01527
		0.14185	5.2663	0.015
		0.14185	5.28261	0.01473
		0.14185	5.29891	0.01447
		0.14185	5.31522	0.0142
		0.14185	5.33152	0.01394
		0.14185	5.34783	0.01368
		0.14185	5.36413	0.01342
		0.14185	5.38044	0.01316
		0.14185	5.39674	0.01291
		0.14185	5.41304	0.01266
		0.14185	5.42935	0.01241
		0.14185	5.44565	0.01216
		0.14185	5.46196	0.01191
		0.14185	5.47826	0.01167
		0.14185	5.49457	0.01143
		0.14185	5.51087	0.01119
		0.14185	5.52717	0.01095
		0.14185	5.54348	0.01072
		0.14185	5.55978	0.01048
		0.14185	5.57609	0.01025
		0.14185	5.59239	0.01003
		0.14185	5.6087	0.0098
		0.14185	5.625	0.00958
		0.14185	5.6413	0.00936
		0.14185	5.65761	0.00914
		0.14185	5.67391	0.00893
		0.14185	5.69022	0.00871
		0.14185	5.70652	0.0085
		0.14185	5.72283	0.0083
		0.14185	5.73913	0.00809
		0.14185	5.75544	0.00789
		0.14185	5.77174	0.00769
		0.14185	5.78804	0.0075
		0.14185	5.80435	0.00731
		0.14185	5.82065	0.00712
		0.14185	5.83696	0.00693
		0.14185	5.85326	0.00674
		0.14185	5.86957	0.00656
		0.14185	5.88587	0.00638
		0.14185	5.90217	0.00621
		0.14185	5.91848	0.00604
		0.14185	5.93478	0.00587
		0.14185	5.95109	0.0057
		0.14185	5.96739	0.00554
		0.14185	5.9837	0.00538
		0.14185	6	0.00522
		0.18913	0	0.00434
		0.18913	0.0163	0.0078
		0.18913	0.03261	0.01087
		0.18913	0.04891	0.01302
		0.18913	0.06522	0.01463
		0.18913	0.08152	0.0159
		0.18913	0.09783	0.01697
		0.18913	0.11413	0.01793
		0.18913	0.13044	0.01881
		0.18913	0.14674	0.0196
		0.18913	0.16304	0.02027
		0.18913	0.17935	0.02074
		0.18913	0.19565	0.02098
		0.18913	0.21196	0.02098
		0.18913	0.22826	0.02078
		0.18913	0.24457	0.02044
		0.18913	0.26087	0.02008
		0.18913	0.27717	0.01976
		0.18913	0.29348	0.01954
		0.18913	0.30978	0.0194
		0.18913	0.32609	0.01927
		0.18913	0.34239	0.01903
		0.18913	0.3587	0.0186
		0.18913	0.375	0.01794
		0.18913	0.3913	0.01708
		0.18913	0.40761	0.01611
		0.18913	0.42391	0.01525
		0.18913	0.44022	0.01472
		0.18913	0.45652	0.0147
		0.18913	0.47283	0.01523
		0.18913	0.48913	0.01617
		0.18913	0.50544	0.01731
		0.18913	0.52174	0.01842
		0.18913	0.53804	0.01936
		0.18913	0.55435	0.02005
		0.18913	0.57065	0.02049
		0.18913	0.58696	0.02075
		0.18913	0.60326	0.02095
		0.18913	0.61957	0.02127
		0.18913	0.63587	0.02186
		0.18913	0.65217	0.02286
		0.18913	0.66848	0.02439
		0.18913	0.68478	0.02649
		0.18913	0.70109	0.02914
		0.18913	0.71739	0.03232
		0.18913	0.7337	0.03593
		0.18913	0.75	0.03984
		0.18913	0.7663	0.0439
		0.18913	0.78261	0.04793
		0.18913	0.79891	0.05173
		0.18913	0.81522	0.0551
		0.18913	0.83152	0.05786
		0.18913	0.84783	0.05986
		0.18913	0.86413	0.061
		0.18913	0.88044	0.06128
		0.18913	0.89674	0.06075
		0.18913	0.91304	0.05958
		0.18913	0.92935	0.05808
		0.18913	0.94565	0.05663
		0.18913	0.96196	0.05572
		0.18913	0.97826	0.05584
		0.18913	0.99457	0.05734
		0.18913	1.01087	0.06037
		0.18913	1.02717	0.06484
		0.18913	1.04348	0.07049
		0.18913	1.05978	0.07698
		0.18913	1.07609	0.08401
		0.18913	1.09239	0.09134
		0.18913	1.1087	0.09881
		0.18913	1.125	0.10634
		0.18913	1.1413	0.11387
		0.18913	1.15761	0.12144
		0.18913	1.17391	0.12907
		0.18913	1.19022	0.13679
		0.18913	1.20652	0.14465
		0.18913	1.22283	0.15267
		0.18913	1.23913	0.16086
		0.18913	1.25544	0.16918
		0.18913	1.27174	0.17761
		0.18913	1.28804	0.18609
		0.18913	1.30435	0.19455
		0.18913	1.32065	0.20295
		0.18913	1.33696	0.2112
		0.18913	1.35326	0.21924
		0.18913	1.36957	0.22702
		0.18913	1.38587	0.23447
		0.18913	1.40217	0.24155
		0.18913	1.41848	0.24821
		0.18913	1.43478	0.2544
		0.18913	1.45109	0.26008
		0.18913	1.46739	0.2652
		0.18913	1.4837	0.26971
		0.18913	1.5	0.27359
		0.18913	1.5163	0.27678
		0.18913	1.53261	0.27925
		0.18913	1.54891	0.28098
		0.18913	1.56522	0.28196
		0.18913	1.58152	0.2822
		0.18913	1.59783	0.2817
		0.18913	1.61413	0.28054
		0.18913	1.63044	0.27877
		0.18913	1.64674	0.27651
		0.18913	1.66304	0.2739
		0.18913	1.67935	0.27112
		0.18913	1.69565	0.26835
		0.18913	1.71196	0.26585
		0.18913	1.72826	0.26384
		0.18913	1.74457	0.26259
		0.18913	1.76087	0.26232
		0.18913	1.77717	0.26324
		0.18913	1.79348	0.2655
		0.18913	1.80978	0.26919
		0.18913	1.82609	0.27431
		0.18913	1.84239	0.28081
		0.18913	1.8587	0.28856
		0.18913	1.875	0.29735
		0.18913	1.8913	0.30698
		0.18913	1.90761	0.3172
		0.18913	1.92391	0.32774
		0.18913	1.94022	0.33837
		0.18913	1.95652	0.34883
		0.18913	1.97283	0.35892
		0.18913	1.98913	0.36843
		0.18913	2.00544	0.3772
		0.18913	2.02174	0.38507
		0.18913	2.03804	0.39194
		0.18913	2.05435	0.3977
		0.18913	2.07065	0.40229
		0.18913	2.08696	0.40565
		0.18913	2.10326	0.40777
		0.18913	2.11957	0.40862
		0.18913	2.13587	0.40822
		0.18913	2.15217	0.4066
		0.18913	2.16848	0.40379
		0.18913	2.18478	0.39985
		0.18913	2.20109	0.39483
		0.18913	2.21739	0.38881
		0.18913	2.2337	0.38185
		0.18913	2.25	0.37405
		0.18913	2.2663	0.36547
		0.18913	2.28261	0.35622
		0.18913	2.29891	0.34638
		0.18913	2.31522	0.33603
		0.18913	2.33152	0.32526
		0.18913	2.34783	0.31416
		0.18913	2.36413	0.3028
		0.18913	2.38044	0.29126
		0.18913	2.39674	0.27963
		0.18913	2.41304	0.26796
		0.18913	2.42935	0.25633
		0.18913	2.44565	0.24479
		0.18913	2.46196	0.23339
		0.18913	2.47826	0.2222
		0.18913	2.49457	0.21124
		0.18913	2.51087	0.20056
		0.18913	2.52717	0.1902
		0.18913	2.54348	0.18017
		0.18913	2.55978	0.17051
		0.18913	2.57609	0.16123
		0.18913	2.59239	0.15234
		0.18913	2.6087	0.14386
		0.18913	2.625	0.13578
		0.18913	2.6413	0.12812
		0.18913	2.65761	0.12085
		0.18913	2.67391	0.11399
		0.18913	2.69022	0.10752
		0.18913	2.70652	0.10143
		0.18913	2.72283	0.09571
		0.18913	2.73913	0.09035
		0.18913	2.75544	0.08534
		0.18913	2.77174	0.08065
		0.18913	2.78804	0.07627
		0.18913	2.80435	0.0722
		0.18913	2.82065	0.06843
		0.18913	2.83696	0.06493
		0.18913	2.85326	0.0617
		0.18913	2.86957	0.05874
		0.18913	2.88587	0.05604
		0.18913	2.90217	0.05359
		0.18913	2.91848	0.0514
		0.18913	2.93478	0.04945
		0.18913	2.95109	0.04776
		0.18913	2.96739	0.04631
		0.18913	2.9837	0.0451
		0.18913	3	0.04413
		0.18913	3.0163	0.0434
		0.18913	3.03261	0.04289
		0.18913	3.04891	0.0426
		0.18913	3.06522	0.0425
		0.18913	3.08152	0.04259
		0.18913	3.09783	0.04285
		0.18913	3.11413	0.04325
		0.18913	3.13044	0.04378
		0.18913	3.14674	0.04443
		0.18913	3.16304	0.04516
		0.18913	3.17935	0.04598
		0.18913	3.19565	0.04685
		0.18913	3.21196	0.04776
		0.18913	3.22826	0.04871
		0.18913	3.24457	0.04967
		0.18913	3.26087	0.05064
		0.18913	3.27717	0.05161
		0.18913	3.29348	0.05258
		0.18913	3.30978	0.05352
		0.18913	3.32609	0.05444
		0.18913	3.34239	0.05533
		0.18913	3.3587	0.05618
		0.18913	3.375	0.057
		0.18913	3.3913	0.05777
		0.18913	3.40761	0.0585
		0.18913	3.42391	0.05918
		0.18913	3.44022	0.05981
		0.18913	3.45652	0.06039
		0.18913	3.47283	0.06092
		0.18913	3.48913	0.06139
		0.18913	3.50544	0.06181
		0.18913	3.52174	0.06217
		0.18913	3.53804	0.06248
		0.18913	3.55435	0.06274
		0.18913	3.57065	0.06294
		0.18913	3.58696	0.06309
		0.18913	3.60326	0.06318
		0.18913	3.61957	0.06322
		0.18913	3.63587	0.06322
		0.18913	3.65217	0.06316
		0.18913	3.66848	0.06306
		0.18913	3.68478	0.06291
		0.18913	3.70109	0.06271
		0.18913	3.71739	0.06247
		0.18913	3.7337	0.06219
		0.18913	3.75	0.06188
		0.18913	3.7663	0.06152
		0.18913	3.78261	0.06113
		0.18913	3.79891	0.0607
		0.18913	3.81522	0.06025
		0.18913	3.83152	0.05976
		0.18913	3.84783	0.05925
		0.18913	3.86413	0.05872
		0.18913	3.88044	0.05816
		0.18913	3.89674	0.05757
		0.18913	3.91304	0.05697
		0.18913	3.92935	0.05636
		0.18913	3.94565	0.05572
		0.18913	3.96196	0.05508
		0.18913	3.97826	0.05442
		0.18913	3.99457	0.05375
		0.18913	4.01087	0.05307
		0.18913	4.02717	0.05238
		0.18913	4.04348	0.05169
		0.18913	4.05978	0.051
		0.18913	4.07609	0.0503
		0.18913	4.09239	0.0496
		0.18913	4.1087	0.0489
		0.18913	4.125	0.0482
		0.18913	4.1413	0.0475
		0.18913	4.15761	0.04681
		0.18913	4.17391	0.04612
		0.18913	4.19022	0.04543
		0.18913	4.20652	0.04475
		0.18913	4.22283	0.04407
		0.18913	4.23913	0.0434
		0.18913	4.25544	0.04274
		0.18913	4.27174	0.04208
		0.18913	4.28804	0.04144
		0.18913	4.30435	0.0408
		0.18913	4.32065	0.04017
		0.18913	4.33696	0.03955
		0.18913	4.35326	0.03894
		0.18913	4.36957	0.03833
		0.18913	4.38587	0.03774
		0.18913	4.40217	0.03716
		0.18913	4.41848	0.03659
		0.18913	4.43478	0.03602
		0.18913	4.45109	0.03547
		0.18913	4.46739	0.03493
		0.18913	4.4837	0.03439
		0.18913	4.5	0.03387
		0.18913	4.5163	0.03335
		0.18913	4.53261	0.03285
		0.18913	4.54891	0.03235
		0.18913	4.56522	0.03187
		0.18913	4.58152	0.03139
		0.18913	4.59783	0.03092
		0.18913	4.61413	0.03046
		0.18913	4.63044	0.03001
		0.18913	4.64674	0.02956
		0.18913	4.66304	0.02913
		0.18913	4.67935	0.0287
		0.18913	4.69565	0.02828
		0.18913	4.71196	0.02787
		0.18913	4.72826	0.02746
		0.18913	4.74457	0.02706
		0.18913	4.76087	0.02666
		0.18913	4.77717	0.02628
		0.18913	4.79348	0.02589
		0.18913	4.80978	0.02552
		0.18913	4.82609	0.02515
		0.18913	4.84239	0.02478
		0.18913	4.8587	0.02442
		0.18913	4.875	0.02406
		0.18913	4.8913	0.02371
		0.18913	4.90761	0.02336
		0.18913	4.92391	0.02302
		0.18913	4.94022	0.02268
		0.18913	4.95652	0.02235
		0.18913	4.97283	0.02201
		0.18913	4.98913	0.02168
		0.18913	5.00544	0.02136
		0.18913	5.02174	0.02104
		0.18913	5.03804	0.02072
		0.18913	5.05435	0.0204
		0.18913	5.07065	0.02008
		0.18913	5.08696	0.01977
		0.18913	5.10326	0.01946
		0.18913	5.11957	0.01916
		0.18913	5.13587	0.01885
		0.18913	5.15217	0.01855
		0.18913	5.16848	0.01825
		0.18913	5.18478	0.01795
		0.18913	5.20109	0.01765
		0.18913	5.21739	0.01736
		0.18913	5.2337	0.01707
		0.18913	5.25	0.01678
		0.18913	5.2663	0.01649
		0.18913	5.28261	0.0162
		0.18913	5.29891	0.01592
		0.18913	5.31522	0.01563
		0.18913	5.33152	0.01535
		0.18913	5.34783	0.01508
		0.18913	5.36413	0.0148
		0.18913	5.38044	0.01452
		0.18913	5.39674	0.01425
		0.18913	5.41304	0.01398
		0.18913	5.42935	0.01371
		0.18913	5.44565	0.01345
		0.18913	5.46196	0.01318
		0.18913	5.47826	0.01292
		0.18913	5.49457	0.01266
		0.18913	5.51087	0.0124
		0.18913	5.52717	0.01214
		0.18913	5.54348	0.01189
		0.18913	5.55978	0.01164
		0.18913	5.57609	0.01139
		0.18913	5.59239	0.01115
		0.18913	5.6087	0.0109
		0.18913	5.625	0.01066
		0.18913	5.6413	0.01042
		0.18913	5.65761	0.01019
		0.18913	5.67391	0.00995
		0.18913	5.69022	0.00972
		0.18913	5.70652	0.00949
		0.18913	5.72283	0.00927
		0.18913	5.73913	0.00905
		0.18913	5.75544	0.00883
		0.18913	5.77174	0.00861
		0.18913	5.78804	0.0084
		0.18913	5.80435	0.00819
		0.18913	5.82065	0.00798
		0.18913	5.83696	0.00777
		0.18913	5.85326	0.00757
		0.18913	5.86957	0.00737
		0.18913	5.88587	0.00718
		0.18913	5.90217	0.00698
		0.18913	5.91848	0.00679
		0.18913	5.93478	0.00661
		0.18913	5.95109	0.00642
		0.18913	5.96739	0.00624
		0.18913	5.9837	0.00607
		0.18913	6	0.00589
		0.23641	0	0.00434
		0.23641	0.0163	0.0078
		0.23641	0.03261	0.01087
		0.23641	0.04891	0.01302
		0.23641	0.06522	0.01463
		0.23641	0.08152	0.01591
		0.23641	0.09783	0.01698
		0.23641	0.11413	0.01794
		0.23641	0.13044	0.01882
		0.23641	0.14674	0.01962
		0.23641	0.16304	0.02028
		0.23641	0.17935	0.02076
		0.23641	0.19565	0.02101
		0.23641	0.21196	0.02101
		0.23641	0.22826	0.02081
		0.23641	0.24457	0.02048
		0.23641	0.26087	0.02012
		0.23641	0.27717	0.01981
		0.23641	0.29348	0.0196
		0.23641	0.30978	0.01946
		0.23641	0.32609	0.01933
		0.23641	0.34239	0.0191
		0.23641	0.3587	0.01868
		0.23641	0.375	0.01802
		0.23641	0.3913	0.01716
		0.23641	0.40761	0.0162
		0.23641	0.42391	0.01535
		0.23641	0.44022	0.01482
		0.23641	0.45652	0.0148
		0.23641	0.47283	0.01533
		0.23641	0.48913	0.01628
		0.23641	0.50544	0.01743
		0.23641	0.52174	0.01855
		0.23641	0.53804	0.01949
		0.23641	0.55435	0.02018
		0.23641	0.57065	0.02062
		0.23641	0.58696	0.02088
		0.23641	0.60326	0.02109
		0.23641	0.61957	0.0214
		0.23641	0.63587	0.02199
		0.23641	0.65217	0.02301
		0.23641	0.66848	0.02455
		0.23641	0.68478	0.02667
		0.23641	0.70109	0.02936
		0.23641	0.71739	0.03258
		0.23641	0.7337	0.03622
		0.23641	0.75	0.04018
		0.23641	0.7663	0.04429
		0.23641	0.78261	0.04837
		0.23641	0.79891	0.05221
		0.23641	0.81522	0.05562
		0.23641	0.83152	0.05841
		0.23641	0.84783	0.06043
		0.23641	0.86413	0.06158
		0.23641	0.88044	0.06184
		0.23641	0.89674	0.06127
		0.23641	0.91304	0.06006
		0.23641	0.92935	0.05849
		0.23641	0.94565	0.05697
		0.23641	0.96196	0.05598
		0.23641	0.97826	0.05604
		0.23641	0.99457	0.0575
		0.23641	1.01087	0.06054
		0.23641	1.02717	0.06505
		0.23641	1.04348	0.07077
		0.23641	1.05978	0.07735
		0.23641	1.07609	0.08448
		0.23641	1.09239	0.09192
		0.23641	1.1087	0.09949
		0.23641	1.125	0.10712
		0.23641	1.1413	0.11476
		0.23641	1.15761	0.12243
		0.23641	1.17391	0.13015
		0.23641	1.19022	0.13798
		0.23641	1.20652	0.14596
		0.23641	1.22283	0.1541
		0.23641	1.23913	0.16241
		0.23641	1.25544	0.17088
		0.23641	1.27174	0.17946
		0.23641	1.28804	0.18811
		0.23641	1.30435	0.19676
		0.23641	1.32065	0.20534
		0.23641	1.33696	0.21379
		0.23641	1.35326	0.22204
		0.23641	1.36957	0.23004
		0.23641	1.38587	0.23772
		0.23641	1.40217	0.24503
		0.23641	1.41848	0.25193
		0.23641	1.43478	0.25837
		0.23641	1.45109	0.2643
		0.23641	1.46739	0.26969
		0.23641	1.4837	0.27448
		0.23641	1.5	0.27864
		0.23641	1.5163	0.28211
		0.23641	1.53261	0.28488
		0.23641	1.54891	0.28692
		0.23641	1.56522	0.28821
		0.23641	1.58152	0.28875
		0.23641	1.59783	0.28858
		0.23641	1.61413	0.28773
		0.23641	1.63044	0.28628
		0.23641	1.64674	0.28434
		0.23641	1.66304	0.28205
		0.23641	1.67935	0.27958
		0.23641	1.69565	0.27713
		0.23641	1.71196	0.27493
		0.23641	1.72826	0.27323
		0.23641	1.74457	0.27227
		0.23641	1.76087	0.27229
		0.23641	1.77717	0.27348
		0.23641	1.79348	0.27601
		0.23641	1.80978	0.27995
		0.23641	1.82609	0.28533
		0.23641	1.84239	0.29207
		0.23641	1.8587	0.30006
		0.23641	1.875	0.30911
		0.23641	1.8913	0.319
		0.23641	1.90761	0.32948
		0.23641	1.92391	0.34029
		0.23641	1.94022	0.3512
		0.23641	1.95652	0.36194
		0.23641	1.97283	0.37231
		0.23641	1.98913	0.3821
		0.23641	2.00544	0.39113
		0.23641	2.02174	0.39926
		0.23641	2.03804	0.40637
		0.23641	2.05435	0.41234
		0.23641	2.07065	0.41711
		0.23641	2.08696	0.42063
		0.23641	2.10326	0.42286
		0.23641	2.11957	0.4238
		0.23641	2.13587	0.42345
		0.23641	2.15217	0.42184
		0.23641	2.16848	0.41901
		0.23641	2.18478	0.415
		0.23641	2.20109	0.40987
		0.23641	2.21739	0.40371
		0.23641	2.2337	0.39658
		0.23641	2.25	0.38856
		0.23641	2.2663	0.37975
		0.23641	2.28261	0.37022
		0.23641	2.29891	0.36007
		0.23641	2.31522	0.3494
		0.23641	2.33152	0.33828
		0.23641	2.34783	0.32681
		0.23641	2.36413	0.31507
		0.23641	2.38044	0.30314
		0.23641	2.39674	0.29109
		0.23641	2.41304	0.27901
		0.23641	2.42935	0.26695
		0.23641	2.44565	0.25498
		0.23641	2.46196	0.24317
		0.23641	2.47826	0.23155
[truncated: 154,827 more rows]

## Sheet: Figure 2i
		X-axis	Y-axis		X-axis	Y-axis		X-axis	Y-axis
Figure 2i	Cr foil	energy(eV)	Normalized absorption (arb. units)	Cr2O3 foil	energy(eV)	Normalized absorption (arb. units)	NiCuCr/C	energy(eV)	Normalized absorption (arb. units)
		5845.29	5.88836e-05		5757.15	0.01883		5788.56	0.00251
		5847.45	-0.000115318		5767.14	0.01663		5798.56	0.00424
		5850.35	0.000439552		5777.17	0.01387		5808.56	0.00221
		5853.1	7.37694e-05		5787.16	0.01207		5818.56	0.00113
		5856.15	0.000445687		5797.12	0.01005		5828.56	0.00169
		5858.92	-3.00531e-05		5807.19	0.00747		5838.56	0.00283
		5861.98	-0.000168585		5817.16	0.00678		5848.56	-0.000467694
		5864.89	-0.000157472		5827.16	0.00446		5858.56	0.00115
		5867.84	-0.000328801		5837.13	0.00287		5868.56	-0.000891541
		5870.8	9.62718e-05		5847.14	0.00189		5878.56	-0.000268563
		5873.71	-4.56206e-05		5857.18	-4.829e-06		5888.56	-0.00284
		5876.65	-0.000101106		5867.18	-0.00118		5898.56	0.000217894
		5879.57	-0.000169644		5877.15	-0.000897749		5908.56	-0.00138
		5882.43	0.000667298		5887.16	-0.00138		5918.56	-0.00152
		5885.53	0.00268		5897.13	-0.00188		5928.56	-0.000294303
		5888.48	0.000263092		5907.14	-0.00194		5938.56	0.00057463
		5891.45	-4.95067e-05		5917.18	-0.00161		5948.56	0.00127
		5894.41	-0.000398844		5927.19	-0.000741566		5958.56	0.00164
		5897.41	-0.000803357		5937.15	0.00026174		5968.56	0.00334
		5900.35	-0.000580791		5947.16	0.00148		5968.86	0.00259
		5903.32	-0.00043187		5957.12	0.00315		5969.16	0.00411
		5906.27	-0.000713232		5967.13	0.00539		5969.46	0.00494
		5909.26	-0.000577227		5967.65	0.00534		5969.76	0.00572
		5912.12	-0.000881534		5968.17	0.00578		5970.06	0.00412
		5915.25	-0.000545878		5968.69	0.00668		5970.36	0.00456
		5918.27	-0.000227949		5969.13	0.00672		5970.66	0.00476
		5921.25	-4.36531e-05		5969.65	0.00686		5970.96	0.00611
		5924.26	-0.000523251		5970.17	0.00727		5971.26	0.00501
		5927.28	-0.000105677		5970.69	0.00789		5971.56	0.00498
		5930.31	0.000768055		5971.14	0.00742		5971.86	0.00498
		5933.32	-0.000351133		5971.66	0.00834		5972.16	0.006
		5936.33	-0.00052425		5972.18	0.00844		5972.46	0.00592
		5939.37	0.000560874		5972.62	0.00815		5972.76	0.00551
		5942.39	5.47112e-05		5973.15	0.00862		5973.06	0.00576
		5945.28	-0.000119403		5973.67	0.00821		5973.36	0.0061
		5948.45	0.000357466		5974.19	0.0086		5973.66	0.00677
		5951.47	0.00015704		5974.63	0.00925		5973.96	0.00631
		5954.53	0.000539574		5975.15	0.00942		5974.26	0.0069
		5957.57	0.000827976		5975.68	0.01019		5974.56	0.00602
		5960.6	0.00127		5976.2	0.01031		5974.86	0.00634
		5961.15	0.000926441		5976.64	0.01008		5975.16	0.0066
		5961.64	0.0014		5977.16	0.01061		5975.46	0.00837
		5962.11	0.00151		5977.69	0.01074		5975.76	0.00768
		5962.59	0.00188		5978.13	0.01111		5976.06	0.00808
		5963.07	0.0016		5978.65	0.01148		5976.36	0.00792
		5963.54	0.00227		5979.18	0.01171		5976.66	0.00847
		5964.02	0.00154		5979.62	0.01202		5976.96	0.00888
		5964.51	0.00247		5980.15	0.01256		5977.26	0.00909
		5964.99	0.00253		5980.67	0.0131		5977.56	0.00811
		5965.48	0.00233		5981.19	0.01298		5977.86	0.00888
		5965.98	0.00284		5981.64	0.0144		5978.16	0.00832
		5966.44	0.00361		5982.16	0.01441		5978.46	0.00927
		5966.93	0.00337		5982.68	0.01447		5978.76	0.01112
		5967.44	0.00415		5983.13	0.015		5979.06	0.01122
		5967.92	0.00341		5983.65	0.01593		5979.36	0.01051
		5968.41	0.00367		5984.18	0.01626		5979.66	0.00948
		5968.91	0.00424		5984.62	0.01706		5979.96	0.01136
		5969.4	0.00537		5985.15	0.01802		5980.26	0.01284
		5969.86	0.00471		5985.67	0.01797		5980.56	0.01205
		5970.37	0.00591		5986.19	0.01951		5980.86	0.01173
		5970.87	0.00601		5986.64	0.02057		5981.16	0.01153
		5971.33	0.00645		5987.16	0.02272		5981.46	0.01198
		5971.82	0.00572		5987.69	0.02587		5981.76	0.01169
		5972.32	0.00624		5988.14	0.0301		5982.06	0.01256
		5972.81	0.00554		5988.66	0.03898		5982.36	0.01335
		5973.29	0.00644		5989.18	0.05217		5982.66	0.01278
		5973.78	0.00674		5989.63	0.06012		5982.96	0.01387
		5974.28	0.00735		5990.15	0.05831		5983.26	0.01419
		5974.76	0.00841		5990.68	0.05548		5983.56	0.01498
		5975.24	0.00913		5991.13	0.06002		5983.86	0.01518
		5975.73	0.00868		5991.65	0.07253		5984.16	0.01544
		5976.23	0.00908		5992.18	0.08798		5984.46	0.01706
		5976.72	0.00846		5992.62	0.09909		5984.76	0.01573
		5977.2	0.00871		5993.15	0.10756		5985.06	0.01779
		5977.7	0.00815		5993.67	0.10969		5985.36	0.01634
		5978.16	0.00845		5994.12	0.10802		5985.66	0.01856
		5978.64	0.0085		5994.65	0.10806		5985.96	0.019
		5979.15	0.00837		5995.17	0.11063		5986.26	0.01955
		5979.65	0.00932		5995.7	0.11635		5986.56	0.02051
		5980.11	0.00898		5996.15	0.12388		5986.86	0.02079
		5980.62	0.01038		5996.67	0.14101		5987.16	0.02259
		5981.1	0.01086		5997.2	0.16951		5987.46	0.02363
		5981.58	0.01158		5997.65	0.20517		5987.76	0.0272
		5982.09	0.01121		5998.17	0.26494		5988.06	0.02829
		5982.59	0.01295		5998.62	0.32764		5988.36	0.03278
		5983.07	0.01341		5999.15	0.41186		5988.66	0.03704
		5983.57	0.01476		5999.67	0.49945		5988.96	0.04423
		5984.06	0.01583		6000.12	0.56936		5989.26	0.05175
		5984.56	0.0177		6000.65	0.63003		5989.56	0.05838
		5985.06	0.01988		6001.18	0.6649		5989.86	0.06241
		5985.55	0.02233		6001.63	0.68859		5990.16	0.06189
		5986.05	0.02714		6002.15	0.7281		5990.46	0.06139
		5986.53	0.03292		6002.68	0.78837		5990.76	0.05857
		5986.56	0.0327		6003.13	0.85111		5991.06	0.06012
		5987.01	0.04184		6003.66	0.92663		5991.36	0.06234
		5987.51	0.05794		6004.18	0.99662		5991.66	0.06379
		5987.99	0.08335		6004.63	1.06394		5991.96	0.06814
		5988.5	0.12176		6005.16	1.15918		5992.26	0.07083
		5989	0.16871		6005.69	1.26761		5992.56	0.07545
		5989.48	0.21177		6006.14	1.34173		5992.86	0.07903
		5989.96	0.24858		6006.66	1.38746		5993.16	0.07956
		5990.46	0.28051		6007.19	1.3933		5993.46	0.08365
		5990.96	0.30756		6008.1	1.36927		5993.76	0.08459
		5991.44	0.33195		6009	1.39028		5994.06	0.08646
		5991.94	0.35404		6009.98	1.47092		5994.36	0.08804
		5992.44	0.37347		6010.96	1.51082		5994.66	0.09139
		5992.92	0.38928		6011.94	1.449		5994.96	0.09543
		5993.38	0.40056		6012.92	1.3329		5995.26	0.10003
		5993.9	0.40843		6013.98	1.24466		5995.56	0.10627
		5994.4	0.41261		6014.96	1.20256		5995.86	0.11592
		5994.88	0.415		6016.09	1.16459		5996.16	0.12497
		5995.36	0.41901		6017.15	1.12175		5996.46	0.13527
		5995.86	0.42813		6018.28	1.08691		5996.76	0.15058
		5996.36	0.44457		6019.34	1.07777		5997.06	0.16756
		5996.86	0.47046		6020.55	1.09841		5997.36	0.18702
		5997.37	0.50491		6021.68	1.13292		5997.66	0.21313
		5997.85	0.54274		6022.89	1.15812		5997.96	0.24079
		5998.35	0.58366		6024.03	1.16665		5998.26	0.27527
		5998.85	0.62279		6025.32	1.15419		5998.56	0.30965
		5999.35	0.65924		6026.53	1.11215		5998.86	0.34307
		5999.83	0.69284		6027.74	1.05902		5999.16	0.38071
		6000.35	0.72303		6029.03	1.00583		5999.46	0.41817
		6000.83	0.74937		6030.32	0.96169		5999.76	0.45034
		6001.32	0.7729		6031.69	0.92811		6000.06	0.48248
		6001.82	0.79565		6032.98	0.90347		6000.36	0.50911
		6002.3	0.81571		6034.35	0.87968		6000.66	0.53588
		6002.8	0.83631		6035.72	0.8585		6000.96	0.56263
		6003.3	0.8554		6037.16	0.84558		6001.26	0.58721
		6003.8	0.87465		6038.53	0.84126		6001.56	0.61435
		6004.28	0.89372		6039.98	0.84251		6001.86	0.642
		6004.78	0.91301		6041.42	0.85191		6002.16	0.67152
		6005.27	0.93208		6042.87	0.86445		6002.46	0.70272
		6005.77	0.95191		6044.4	0.87096		6002.76	0.73461
		6006.27	0.97114		6045.92	0.87317		6003.06	0.76772
		6006.77	0.98965		6047.45	0.87794		6003.36	0.80095
		6007.25	1.00895		6048.98	0.89151		6003.66	0.8325
		6007.75	1.02659		6050.58	0.91784		6003.96	0.86655
		6008.22	1.04065		6052.11	0.94783		6004.26	0.89696
		6008.72	1.04799		6053.72	0.97261		6004.56	0.93124
		6009.22	1.04607		6055.4	0.99264		6004.86	0.95779
		6009.71	1.03522		6057.01	1.01325		6005.16	0.99322
		6010.21	1.0171		6058.69	1.03803		6005.46	1.02725
		6010.71	0.99487		6060.38	1.06101		6005.76	1.06221
		6011.21	0.97082		6062.07	1.08171		6006.06	1.0973
		6011.69	0.94781		6063.84	1.09604		6006.36	1.13867
		6012.21	0.92854		6065.52	1.10251		6006.66	1.17207
		6012.72	0.91332		6067.29	1.10898		6006.96	1.20845
		6013.2	0.90276		6069.06	1.11442		6007.26	1.25264
		6013.7	0.89749		6070.91	1.11327		6007.56	1.29123
		6014.19	0.89634		6072.68	1.10628		6007.86	1.32652
		6014.67	0.89931		6074.53	1.09593		6008.16	1.36842
		6015.19	0.90513		6076.38	1.08796		6008.46	1.40652
		6015.69	0.9138		6078.31	1.08133		6008.76	1.4435
		6016.18	0.92423		6080.16	1.071		6009.06	1.46824
		6016.68	0.93501		6082.09	1.05605		6009.36	1.49073
		6017.18	0.94538		6084.03	1.04058		6009.66	1.50145
		6017.69	0.95451		6085.96	1.02677		6009.96	1.47027
		6018.17	0.96122		6087.97	1.01439		6010.26	1.45456
		6018.69	0.96573		6089.99	1.00057		6010.56	1.43803
		6019.18	0.96717		6092	0.98817		6010.86	1.40179
		6019.66	0.96667		6094.02	0.98096		6011.16	1.36641
		6020.17	0.96447		6096.04	0.98175		6011.46	1.32544
		6020.65	0.96032		6098.14	0.98897		6011.76	1.28762
		6021.16	0.95605		6100.23	0.9942		6012.06	1.24789
		6021.66	0.95128		6102.34	0.99628		6012.36	1.21144
		6022.15	0.94798		6104.44	0.99448		6012.66	1.18011
		6022.65	0.94611		6106.62	0.99083		6012.96	1.14682
		6023.12	0.94626		6108.8	0.98577		6013.26	1.11889
		6023.62	0.9485		6110.99	0.98108		6013.56	1.09809
		6024.13	0.9533		6113.17	0.9793		6013.86	1.07931
		6024.63	0.95893		6115.44	0.98236		6014.16	1.06864
		6025.12	0.96576		6117.63	0.98634		6014.46	1.05125
		6025.62	0.97281		6119.9	0.98735		6014.76	1.04496
		6026.13	0.98079		6122.17	0.98545		6015.06	1.03493
		6026.6	0.98739		6124.52	0.98369		6015.36	1.03374
		6027.13	0.99298		6126.8	0.98344		6015.66	1.03101
		6027.66	0.99774		6129.15	0.98338		6015.96	1.02802
		6028.13	1.00232		6131.51	0.98561		6016.26	1.02447
		6028.65	1.00568		6133.95	0.99181		6016.56	1.02642
		6029.15	1.00881		6136.31	0.99912		6016.86	1.03076
		6030.11	1.01395		6138.75	1.00533		6017.16	1.03428
		6031.09	1.01709		6141.2	1.01307		6017.46	1.03628
		6032.05	1.01835		6143.64	1.01813		6017.76	1.03915
		6033.01	1.01951		6146.09	1.02106		6018.06	1.04306
		6034	1.02205		6148.62	1.02071		6018.36	1.05121
		6034.96	1.02594		6151.15	1.01537		6018.66	1.05901
		6035.92	1.03181		6153.69	1.01284		6018.96	1.06363
		6036.9	1.03868		6156.22	1.01777		6019.26	1.06969
		6037.86	1.04459		6158.76	1.02661		6019.56	1.08195
		6038.82	1.04794		6161.38	1.03524		6019.86	1.08543
		6039.8	1.04776		6164	1.03893		6020.16	1.09209
		6040.77	1.04495		6166.63	1.03882		6020.46	1.09717
		6041.74	1.04076		6169.26	1.03333		6020.76	1.10415
		6042.73	1.0374		6171.97	1.02109		6021.06	1.10675
		6043.71	1.03399		6174.68	1.01048		6021.36	1.11152
		6044.67	1.03072		6177.39	1.00681		6021.66	1.11271
		6045.67	1.02701		6180.11	1.00822		6021.96	1.11732
		6046.63	1.02193		6182.83	1.00964		6022.26	1.12248
		6047.6	1.01481		6185.63	1.00888		6022.56	1.12563
		6048.6	1.00524		6188.43	1.00671		6022.86	1.11951
		6049.56	0.99462		6191.24	1.00456		6023.16	1.12152
		6050.55	0.98301		6194.05	0.99758		6023.46	1.12238
		6051.51	0.97151		6196.86	0.98652		6023.76	1.1176
		6052.49	0.96059		6199.76	0.97436		6024.06	1.1163
		6053.46	0.95099		6202.66	0.96517		6024.36	1.11511
		6054.43	0.94307		6205.56	0.96136		6024.66	1.10737
		6055.41	0.93685		6208.46	0.96188		6024.96	1.10098
		6056.4	0.93132		6211.37	0.96367		6025.26	1.09602
		6057.37	0.928		6214.36	0.96689		6025.56	1.0908
		6058.37	0.92562		6217.36	0.97385		6025.86	1.08041
		6059.35	0.92293		6220.35	0.98384		6026.16	1.07185
		6060.34	0.9238		6223.35	0.99263		6026.46	1.06045
		6061.33	0.92844		6226.36	1.00039		6026.76	1.05027
		6062.3	0.93524		6229.44	1.0045		6027.06	1.04208
		6063.28	0.94451		6232.53	1.00483		6027.36	1.02917
		6064.27	0.95569		6235.63	1.00147		6027.66	1.02099
		6065.26	0.96836		6238.73	0.99946		6027.96	1.00464
		6066.21	0.98233		6241.91	0.99825		6028.26	0.99912
		6067.22	0.99741		6245.01	0.99623		6028.56	0.98132
		6067.25	0.99778		6248.2	0.99426		6030.05	0.92457
		6068.19	1.01272		6251.39	0.99259		6031.58	0.87723
		6069.15	1.02606		6254.59	0.99262		6033.13	0.84447
		6070.15	1.03523		6257.87	0.99561		6034.71	0.82532
		6071.11	1.0384		6261.07	0.99959		6036.31	0.81318
		6072.1	1.03597		6264.36	1.00091		6037.94	0.80081
		6073.11	1.02878		6267.65	0.99963		6039.61	0.79983
		6074.1	1.01822		6270.95	0.99711		6041.29	0.8093
		6075.09	1.00653		6274.33	0.99349		6043.01	0.82659
		6076.08	0.99352		6277.64	0.99049		6044.75	0.84211
		6077.07	0.98076		6281.02	0.98923		6046.51	0.86149
		6078.05	0.96758		6284.42	0.98931		6048.31	0.88055
		6079.04	0.95419		6287.81	0.99117		6050.14	0.90809
		6080.03	0.94124		6291.22	0.99295		6051.99	0.945
		6081.01	0.9298		6294.7	0.99411		6053.87	0.98019
		6082	0.91987		6298.11	0.9957		6055.77	1.01819
		6082.98	0.9133		6301.61	0.99878		6057.71	1.04864
		6083.97	0.91054		6305.11	1.00274		6059.67	1.07652
		6084.95	0.91211		6308.7	1.00432		6061.66	1.09263
		6085.93	0.91899		6312.21	1.00321		6063.67	1.10417
		6086.93	0.93065		6315.72	1.00007		6065.72	1.1037
		6087.9	0.94693		6319.32	0.9983		6067.79	1.08872
		6087.95	0.94729		6322.93	0.99506		6069.88	1.07596
		6088.93	0.96637		6326.53	0.99049		6072.01	1.06648
		6089.91	0.98781		6330.23	0.98643		6074.17	1.05064
		6090.91	1.01011		6333.85	0.98428		6076.35	1.03538
		6091.92	1.03205		6337.56	0.98337		6078.56	1.02469
		6092.89	1.05331		6341.27	0.98359		6080.79	1.01456
		6093.89	1.07371		6344.99	0.9855		6083.05	1.01002
		6094.88	1.09241		6348.71	0.98818		6085.35	1.00673
		6095.86	1.10897		6352.43	0.99039		6087.67	1.00836
		6096.86	1.12207		6356.24	0.99216		6090.01	1.00895
		6097.86	1.13165		6359.98	0.9934		6092.38	1.01263
		6098.85	1.13622		6363.81	0.9959		6094.79	1.00448
		6099.83	1.13542		6367.63	0.99725		6097.21	1.00173
		6100.83	1.12921		6371.47	0.99801		6099.67	1.00041
		6101.81	1.11903		6375.39	0.99674		6102.15	0.99655
		6102.8	1.10508		6379.23	0.99527		6104.66	0.99919
		6103.81	1.08862		6383.17	0.99432		6107.2	1.00285
		6104.8	1.07037		6387.11	0.99625		6109.76	1.00579
		6105.82	1.05193		6391.05	0.99826		6112.35	1.00776
		6106.82	1.03346		6395	1.00081		6114.97	1.00564
		6107.82	1.01557		6399.04	1.00161		6117.62	0.99934
		6108.82	0.99827		6403	1.00116		6120.29	0.98723
		6109.81	0.98415		6407.05	1.00072		6123	0.97486
		6110.81	0.97196		6411.11	1.00063		6125.73	0.96651
		6111.8	0.96248		6415.17	1.00182		6128.49	0.96284
		6112.79	0.95557		6419.24	1.00207		6131.27	0.96741
		6113.81	0.95184		6423.31	1.00079		6134.08	0.9762
		6114.78	0.94985		6427.48	1.00028		6136.92	0.98656
		6115.77	0.95034		6431.56	1.00026		6139.78	1.00045
		6116.79	0.95234		6435.74	1.00085		6142.68	1.01554
		6117.78	0.95486		6439.92	1.00153		6145.6	1.02556
		6118.77	0.95937		6444.11	1.00183		6148.55	1.03178
		6119.79	0.96314		6448.39	1.00093		6151.53	1.03416
		6120.8	0.96737		6452.59	0.99793		6154.53	1.04219
		6121.79	0.96984		6456.88	0.9951		6157.56	1.04719
		6122.82	0.97153		6461.09	0.99406		6160.62	1.05189
		6123.82	0.97187		6465.4	0.99297		6163.71	1.05338
		6124.8	0.9704		6469.71	0.99239		6166.82	1.05494
		6125.84	0.96762		6474.11	0.99237		6169.96	1.05159
		6126.82	0.96364		6478.44	0.99273		6173.13	1.04792
		6127.83	0.95997		6482.77	0.9936		6176.33	1.03872
		6128.84	0.95614		6487.19	0.99465		6179.55	1.0285
		6129.85	0.95233		6491.62	0.9961		6182.8	1.01621
		6130.84	0.94992		6496.06	0.99775		6186.08	1.00689
		6131.85	0.94678		6500.5	0.99877		6189.39	0.99509
		6132.84	0.94562		6504.95	0.99903		6192.72	0.99436
		6133.86	0.94502		6509.49	0.99925		6196.08	0.98196
		6134.85	0.94533		6513.96	1.00075		6199.47	0.97791
		6135.88	0.94704		6518.52	1.00329		6202.88	0.97686
		6136.89	0.9504		6523.08	1.0046		6206.33	0.98034
		6137.91	0.95264		6527.65	1.00481		6209.79	0.98996
		6138.9	0.95546		6532.23	1.00427		6213.29	0.98913
		6139.92	0.95771		6536.81	1.00386		6216.82	0.99575
		6140.91	0.9607		6541.41	1.00284		6220.37	0.99504
		6141.93	0.96322		6546.1	1.00171		6223.95	1.00589
		6142.94	0.96663		6550.7	1.00132		6227.56	1.00732
		6143.92	0.97077		6555.4	1.00062		6231.19	1.0091
		6144.95	0.97603		6560.11	0.99874		6234.86	1.01887
		6145.97	0.9818		6564.83	0.99771		6238.54	1.01761
		6146.94	0.98767		6569.56	0.99676		6242.27	1.01451
		6147.97	0.99397		6574.38	0.99716		6246.01	1.00837
		6148.97	0.99878		6579.12	0.99827		6249.78	1.00944
		6149.97	1.00321		6583.95	0.99923		6253.58	1.01316
		6151	1.00677		6588.71	1.00048		6257.41	1.0046
		6152.02	1.00845		6593.56	1.00196		6261.26	1.00673
		6153.04	1.01166		6598.42	1.00362		6265.14	1.00324
		6154.06	1.01424		6603.28	1.0049		6269.05	1.00322
		6155.08	1.01759		6608.25	1.00563		6272.99	1.00232
		6156.08	1.02207		6613.13	1.00521		6276.95	1.00146
		6157.1	1.0281		6618.11	1.00468		6280.94	1.00108
		6158.12	1.03567		6623.01	1.00456		6284.96	1.0011
		6159.12	1.04463		6628.01	1.00472		6289.01	1.00163
		6160.14	1.05353		6633.02	1.00497		6293.08	1.00554
		6161.15	1.06284		6638.03	1.00492		6297.19	1.00463
		6162.15	1.07116		6643.05	1.00426		6301.31	1.00797
		6163.14	1.07824		6648.08	1.00427		6305.47	1.0075
		6164.16	1.08347		6653.12	1.00401		6309.65	1.00617
		6165.18	1.08565		6658.26	1.00377		6313.86	1.00612
		6166.21	1.08538		6663.31	1.00382		6318.1	1.00218
		6167.23	1.08205		6668.47	1.00391		6322.36	0.99963
		6168.27	1.0761		6673.63	1.00477		6326.66	0.99569
		6169.28	1.06951		6678.8	1.00475		6330.98	0.99046
		6170.32	1.06204		6683.98	1.00559		6335.32	0.99324
		6171.31	1.05395		6689.17	1.006		6339.7	0.98858
		6172.32	1.0457		6694.46	1.00653		6344.11	0.98985
		6173.36	1.0373		6699.67	1.00709		6348.54	0.99081
		6173.38	1.03707		6704.88	1.00838		6353	0.99061
		6174.37	1.02859		6710.2	1.00891		6357.48	0.99005
		6175.39	1.02101		6715.53	1.00935		6361.99	0.99104
		6177.31	1.0087		6720.86	1.00966		6366.53	0.99142
		6179.22	0.99829		6726.21	1.00991		6371.1	0.99549
		6181.15	0.98983		6731.56	1.0102		6375.7	0.9964
		6183.1	0.98401		6736.93	1.00983		6380.31	1.00087
		6185.02	0.98115		6742.3	1.00963		6384.97	1.00239
		6186.96	0.97974		6747.77	1.0092		6389.64	1.00528
		6188.89	0.97936		6753.16	1.00877		6394.35	1.00608
		6190.81	0.97901		6758.66	1.00848		6399.08	1.00487
		6192.77	0.97751		6764.07	1.00783		6403.84	1.00572
		6194.68	0.97512		6769.58	1.00763		6408.63	1.00275
		6196.62	0.97355		6775.1	1.0069		6413.44	1.00402
		6198.56	0.97259		6780.64	1.00711		6418.28	1.00115
		6200.53	0.97063		6786.18	1.00695		6423.15	1.00092
		6202.47	0.97018		6791.73	1.00683		6428.05	1.00297
		6204.4	0.96848		6797.39	1.00646		6432.98	1.0006
		6206.35	0.96473		6802.96	1.00569		6437.93	1.00316
		6208.3	0.95918		6808.64	1.00605		6442.9	0.99212
		6210.23	0.95427		6814.23	1.00496		6447.91	0.99998
		6212.19	0.9501		6819.93	1.00443		6452.95	0.9972
		6214.12	0.94817		6825.63	1.00388		6458.01	0.99636
		6214.18	0.94864		6831.35	1.0035		6463.1	0.99461
		6216.11	0.94883		6837.08	1.00316		6468.21	0.99804
		6218.07	0.95389		6842.82	1.00264		6473.35	0.99985
		6220.01	0.96008		6848.56	1.00226		6478.53	0.99648
		6221.97	0.9674		6854.32	1.0019		6483.72	0.99862
		6223.91	0.97629		6860.19	1.00116		6488.95	0.99549
		6225.86	0.98563		6865.97	1.00068		6494.2	1.0033
		6227.82	0.99548		6871.86	1.00035		6499.49	0.99598
		6229.75	1.0055		6877.66	1.00049		6504.79	1.00457
		6231.73	1.01605		6883.57	1.00017		6510.12	0.99955
		6233.7	1.02655		6889.49	0.99972		6515.49	0.99873
		6235.67	1.03681		6895.42	0.99897		6520.88	0.9977
		6237.65	1.04575		6901.36	0.99852		6526.3	1.00294
		6239.61	1.05307		6907.31	0.99758		6531.75	0.99692
		6241.58	1.05735		6913.27	0.99687		6537.22	0.99811
		6243.54	1.05932		6919.25	0.99589		6542.72	1.00035
		6245.48	1.05851		6925.34	0.99514		6548.25	0.99853
		6247.47	1.05331		6931.33	0.99435		6553.8	0.99948
		6249.47	1.04525		6937.44	0.99344		6559.39	1.00027
		6251.44	1.03341		6943.46	0.99263		6565	1.00136
		6253.41	1.01873		6949.59	0.99146		6570.63	1.00571
		6255.37	1.00512		6955.73	0.99032		6576.29	0.99441
		6257.35	0.99356		6961.78	0.98924		6581.99	1.00481
		6259.3	0.98513		6967.94	0.9884		6587.71	1.00357
		6261.27	0.98022		6974.12	0.98756		6593.46	1.00077
		6263.23	0.97994		6980.31	0.98654		6599.23	0.99865
		6265.24	0.97993		6986.51	0.98558		6605.03	1.00195
		6267.23	0.98165		6992.82	0.98465		6610.86	1.00215
		6269.19	0.9826		6999.04	0.984		6616.71	1.00336
		6271.2	0.98361		7005.28	0.98297		6622.6	1.00221
		6273.17	0.98286		7011.62	0.98213		6628.51	1.00379
		6275.15	0.9811		7017.88	0.98106		6634.45	0.99926
		6277.12	0.97977		7024.26	0.98033		6640.42	0.99719
		6279.1	0.98027		7030.54	0.97937		6646.42	0.99738
		6281.12	0.98098		7036.93	0.97833		6652.43	0.99936
		6283.12	0.98261		7043.34	0.97731		6658.48	0.99815
		6285.1	0.98401		7049.76	0.97622		6664.56	1.00197
		6287.11	0.98641		7056.2	0.97518		6670.66	1.00537
		6289.09	0.9888		7062.64	0.97401		6676.8	1.00696
		6291.1	0.98584		7069.1	0.97248		6682.95	1.00274
		6293.09	0.98478		7075.57	0.97111		6689.14	1.00479
		6295.08	0.98265		7082.06	0.96981		6695.36	1.01073
		6297.1	0.98056		7088.55	0.96847		6701.59	1.01007
		6299.1	0.97894		7095.06	0.9673		6707.86	1.01368
		6301.13	0.97738		7101.69	0.96591		6714.16	1.01285
		6303.14	0.97688		7108.22	0.96497		6720.48	1.00536
		6305.16	0.97688					6726.83	1.0153
		6307.17	0.97765					6733.2	1.00711
		6309.15	0.97868					6739.62	1.01124
		6311.17	0.98094					6746.05	1.00555
		6313.21	0.98425					6752.51	1.01758
		6315.22	0.98946					6759	1.00885
		6317.26	0.99341					6765.51	1.01161
		6319.26	0.99917					6772.05	1.01946
		6321.29	1.00425					6778.62	1.0133
		6323.32	1.00801					6785.22	1.01463
		6325.33	1.01076
		6327.36	1.01302
		6329.39	1.01515
		6331.44	1.0176
		6333.47	1.01816
		6335.49	1.01997
		6337.55	1.01937
		6339.56	1.018
		6341.6	1.01654
		6343.65	1.01491
		6345.67	1.01211
		6347.75	1.00988
		6349.8	1.0085
		6351.84	1.00726
		6353.89	1.00518
		6355.94	1.0024
		6355.99	1.00247
		6357.99	0.9994
		6360.02	0.99587
		6362.08	0.99197
		6364.15	0.98849
		6366.23	0.98632
		6368.28	0.9846
		6370.34	0.98423
		6373.86	0.98529
		6377.44	0.98703
		6381.11	0.98887
		6384.8	0.98958
		6388.41	0.98952
		6392	0.9894
		6395.6	0.99055
		6399.24	0.9924
		6402.95	0.99464
		6406.54	0.99615
		6410.23	0.99658
		6413.83	0.99609
		6417.57	0.99533
		6421.24	0.99504
		6424.92	0.99591
		6428.53	0.99919
		6432.26	1.0035
		6435.98	1.00705
		6439.67	1.00887
		6443.36	1.00874
		6447.05	1.00664
		6450.73	1.00454
		6454.42	1.00143
		6458.13	0.99941
		6461.91	0.99873
		6465.63	0.99841
		6469.32	0.99929
		6473.07	0.99942
		6476.84	0.99877
		6480.56	0.99747
		6484.29	0.99673
		6488	0.99713
		6491.81	0.99836
		6495.49	1.0006
		6499.25	1.00208
		6503.1	1.00297
		6506.87	1.00242
		6510.59	1.0014
		6514.41	1.00026
		6518.17	0.99901
		6521.92	0.99815
		6525.76	0.99752
		6529.54	0.99745
		6533.34	0.99807
		6537.07	0.99874
		6540.97	0.99987
		6544.78	1.00166
		6548.57	1.00335
		6552.41	1.00545
		6556.17	1.00637
		6560.04	1.00674
		6563.93	1.00669
		6567.75	1.00641
		6571.56	1.00608
		6575.38	1.00577
		6579.3	1.00515
		6583.14	1.0045
		6587.02	1.00374
		6590.85	1.00325
		6594.67	1.00301
		6598.55	1.00313
		6602.46	1.00361
		6606.38	1.00351
		6610.19	1.0039
		6614.1	1.00408
		6618.03	1.00458
		6621.88	1.00497
		6625.76	1.00535
		6629.76	1.00564
		6633.67	1.00537
		6637.58	1.00408
		6641.41	1.00375
		6645.4	1.00352
		6649.31	1.00313
		6653.34	1.00275
		6657.24	1.00258
		6661.2	1.00215
		6665.16	1.00206
		6669.16	1.00171
		6673.14	1.00234
		6677.12	1.0023
		6681.1	1.00226
		6685.01	1.00239
		6689.09	1.00303
		6693.12	1.00315
		6697.02	1.00317
		6701.05	1.00337
		6705.07	1.00359
		6709.15	1.00401
		6713.18	1.00405
		6717.22	1.00422
		6721.21	1.00435
		6725.27	1.00401
		6729.34	1.0037
		6733.46	1.00355
		6737.37	1.00284
		6741.45	1.00233
		6745.5	1.00216
		6749.64	1.00174
		6753.74	1.00125
		6757.78	1.00122
		6761.8	1.00125
		6765.9	1.00057
		6770.04	1.00017
		6774.14	0.99996
		6778.25	0.99965
		6782.35	0.99918
		6786.53	0.9988
		6790.68	0.99829
		6794.81	0.99761
		6798.94	0.99939
		6803.04	0.99767
		6807.25	0.99719
		6811.34	0.99671
		6815.54	0.99636
		6819.72	0.99635
		6823.91	0.99572
		6828.04	0.99517
		6832.27	0.99659
		6836.43	0.99473
		6840.64	0.99459
		6844.81	0.99439
		6848.97	0.99388
		6853.22	0.99382
		6857.34	0.99316
		6861.64	0.99275
		6865.84	0.99276
		6870.07	0.99217
		6874.23	0.99176
		6878.54	0.99105
		6882.8	0.99077
		6887.01	0.98973
		6891.19	0.98907
		6895.48	0.98891
		6899.79	0.98781
		6904.1	0.98708
		6908.36	0.98673
		6912.64	0.98613
		6916.88	0.9857
		6921.13	0.98448
		6925.49	0.98393
		6929.71	0.98281
		6934.09	0.98206
		6938.38	0.98081
		6942.74	0.9799
		6947.05	0.97904
		6951.34	0.97808
		6955.65	0.97758
		6959.93	0.97633
		6964.39	0.97582

[truncated: 18 more sheets: Figure 2j, Figure 2k, Figure 2l, Figure 3a, Figure 3b, Figure 3c, Figure 3d, Figure 3e, Figure 3f, Figure 4a, Figure 4b, Figure 4c, Figure 4d, Figure 4e, Figure 5a, Figure 5b, Figure 5c, Figure 5d]
